# Supplementary material for: CtrA activates the expression of glutathione S-transferase conferring oxidative stress resistance to Ehrlichia chaffeensis
Source: Front Cell Infect Microbiol. 2022 Dec 12;12:1081614. doi: 10.3389/fcimb.2022.1081614 (PMC9791040; doi:10.3389/fcimb.2022.1081614)
Supplement: Supplementary Table S2 — E. chaffeensis CtrA ChIP-seq results. [file Table_2.xls]

chr	start	end	length	abs_summit	pileup	-log10(pvalue)	fold_enrichment	-log10(qvalue)	name	GeneFeature	GeneInside	Gene	GO	KEGG	map	NR	Transcription_factor
NC_007799.1	446	1558	1113	713	294.99	16.20018	1.68703	14.92524	E_chaffeensis_IP_vs_E_chaffeensis_IN_peak_1	trmD:Promoter;rplS:Promoter;rimM:Promoter;ECH_RS00020:CDS	rimM:NC_007799.1:1004-1532:+:-2	rimM(ECH_RS00025)	NA	NA	NA	ribosome maturation factor RimM [Ehrlichia chaffeensis]	NA
NC_007799.1	3151	3840	690	3473	979.95	404.65570	5.88487	401.32318	E_chaffeensis_IP_vs_E_chaffeensis_IN_peak_2	thrS:Promoter;ECH_RS00040:Promoter	ECH_RS00040:NC_007799.1:2851-3337:-:-158	ECH_RS00040(ECH_RS00040)	NA	pncC; nicotinamide-nucleotide amidase [EC:3.5.1.42]; K03743	map00760	CinA family protein [Ehrlichia chaffeensis]	NA
NC_007799.1	9786	10060	275	9919	391.81	37.05049	2.05825	35.55147	E_chaffeensis_IP_vs_E_chaffeensis_IN_peak_3	ffs:Promoter;ECH_RS00080:Promoter;ECH_RS00065:Promoter	elbB:NC_007799.1:10163-10829:-:906	elbB(ECH_RS00075)	NA	NA	NA	isoprenoid biosynthesis glyoxalase ElbB [Ehrlichia chaffeensis]	NA
NC_007799.1	18342	18646	305	18617	232.96	2.95974	1.23115	2.05126	E_chaffeensis_IP_vs_E_chaffeensis_IN_peak_4	glyS:Promoter;ECH_RS00115:Promoter;ECH_RS00125:Promoter;ECH_RS00120:Promoter	ECH_RS00120:NC_007799.1:18459-18534:-:40	ECH_RS00120(ECH_RS00120)	NA	NA	NA	NA	NA
NC_007799.1	21303	21686	384	21593	287.47	8.33256	1.42850	7.21555	E_chaffeensis_IP_vs_E_chaffeensis_IN_peak_5	dnaJ:Promoter;glyS:CDS	dnaJ:NC_007799.1:21821-22964:+:-327	dnaJ(ECH_RS00135)	3;GO:0006457,biological_process protein folding;GO:0008150,biological_process biological_process;GO:0009987,biological_process cellular process	NA	NA	molecular chaperone DnaJ [Ehrlichia chaffeensis]	NA
NC_007799.1	23556	23901	346	23738	431.27	50.33925	2.26032	48.73462	E_chaffeensis_IP_vs_E_chaffeensis_IN_peak_6	nadC:CDS;plsY:Promoter	nadC:NC_007799.1:23009-23849:-:121	nadC(ECH_RS00140)	NA	nadC, QPRT; nicotinate-nucleotide pyrophosphorylase (carboxylating) [EC:2.4.2.19]; K00767	map00760	carboxylating nicotinate-nucleotide diphosphorylase [Ehrlichia chaffeensis]	NA
NC_007799.1	28755	28967	213	28855	250.70	4.69317	1.30971	3.69660	E_chaffeensis_IP_vs_E_chaffeensis_IN_peak_7	hemE:Promoter;ECH_RS00180:Promoter;ECH_RS00170:Promoter	ECH_RS00170:NC_007799.1:28231-28765:-:-95	ECH_RS00170(ECH_RS00170)	NA	NA	NA	HK97 family phage prohead protease [Ehrlichia chaffeensis]	NA
NC_007799.1	30745	31070	326	30909	399.19	41.40894	2.13775	39.87637	E_chaffeensis_IP_vs_E_chaffeensis_IN_peak_8	ECH_RS00180:CDS;nadA:Promoter;ECH_RS00175:Promoter	nadA:NC_007799.1:31155-32100:+:-248	nadA(ECH_RS00185)	NA	nadA; quinolinate synthase [EC:2.5.1.72]; K03517	map00760	quinolinate synthase NadA [Ehrlichia chaffeensis]	NA
NC_007799.1	47014	48657	1644	47695	1066.12	434.14758	5.78779	430.53192	E_chaffeensis_IP_vs_E_chaffeensis_IN_peak_9	ECH_RS00255:Promoter;dapF:Promoter;ECH_RS00260:Promoter	ECH_RS00260:NC_007799.1:47909-49061:+:-74	ECH_RS00260(ECH_RS00260)	NA	PGK, pgk; phosphoglycerate kinase [EC:2.7.2.3]; K00927	map00010,map00710	phosphoglycerate kinase [Ehrlichia chaffeensis]	NA
NC_007799.1	58749	59086	338	58840	357.03	30.54198	1.96715	29.10242	E_chaffeensis_IP_vs_E_chaffeensis_IN_peak_10	ECH_RS00315:Promoter;ECH_RS00305:Promoter;ECH_RS00310:Promoter	ECH_RS00300:NC_007799.1:59129-59588:-:671	ECH_RS00300(ECH_RS00300)	NA	dksA; DnaK suppressor protein; K06204	map02026	TraR/DksA family transcriptional regulator [Ehrlichia chaffeensis]	NA
NC_007799.1	59688	59969	282	59805	240.91	4.33502	1.30052	3.35476	E_chaffeensis_IP_vs_E_chaffeensis_IN_peak_11	ECH_RS00315:Promoter;ECH_RS00300:Promoter;ECH_RS00305:CDS;ECH_RS00310:Promoter	ECH_RS00305:NC_007799.1:59700-60363:+:128	ECH_RS00305(ECH_RS00305)	30;GO:0003674,molecular_function molecular_function;GO:0003824,molecular_function catalytic activity;GO:0005575,cellular_component cellular_component;GO:0005623,cellular_component cell;GO:0005886,cellular_component plasma membrane;GO:0005887,cellular_component integral component of plasma membrane;GO:0016020,cellular_component membrane;GO:0016021,cellular_component integral component of membrane;…	ccmA; heme exporter protein A [EC:7.6.2.5]; K02193; ccmB; heme exporter protein B; K02194	map02010	heme exporter protein CcmB [Ehrlichia chaffeensis]	NA
NC_007799.1	61519	61832	314	61670	333.61	24.08407	1.84775	22.71238	E_chaffeensis_IP_vs_E_chaffeensis_IN_peak_12	ECH_RS00320:Promoter	ECH_RS00320:NC_007799.1:61871-62501:+:-196	ECH_RS00320(ECH_RS00320)	NA	mlaC; phospholipid transport system substrate-binding protein; K07323	map02010	ABC transporter substrate-binding protein [Ehrlichia chaffeensis]	NA
NC_007799.1	73681	73982	302	73814	369.10	20.91186	1.70551	19.57480	E_chaffeensis_IP_vs_E_chaffeensis_IN_peak_13	rpe:Promoter;ECH_RS00370:Promoter	rpe:NC_007799.1:74018-74705:+:-187	rpe(ECH_RS00365)	NA	rpe, RPE; ribulose-phosphate 3-epimerase [EC:5.1.3.1]; K01783	map00030,map00040,map00710	ribulose-phosphate 3-epimerase [Ehrlichia chaffeensis]	NA
NC_007799.1	74707	75399	693	75128	629.45	142.25826	3.36525	140.12697	E_chaffeensis_IP_vs_E_chaffeensis_IN_peak_14	ECH_RS00380:Promoter;ECH_RS00375:Promoter;ECH_RS00370:Promoter	ECH_RS00370:NC_007799.1:75327-76125:+:-274	ECH_RS00370(ECH_RS00370)	NA	mlaE, linK; phospholipid/cholesterol/gamma-HCH transport system permease protein; K02066	map02010	ABC transporter permease [Ehrlichia chaffeensis]	NA
NC_007799.1	84728	84931	204	84829	306.78	15.22708	1.63729	13.96867	E_chaffeensis_IP_vs_E_chaffeensis_IN_peak_15	secF:Promoter;ECH_RS00410:Promoter	secF:NC_007799.1:84941-85823:+:-112	secF(ECH_RS00415)	NA	secF; preprotein translocase subunit SecF; K03074	map03060,map03070	protein translocase subunit SecF [Ehrlichia chaffeensis]	NA
NC_007799.1	85950	86165	216	86083	291.59	12.77226	1.57839	11.55877	E_chaffeensis_IP_vs_E_chaffeensis_IN_peak_16	ECH_RS00430:Promoter;ECH_RS00410:Promoter	ECH_RS00420:NC_007799.1:86231-86306:-:249	ECH_RS00420(ECH_RS00420)	NA	NA	NA	NA	NA
NC_007799.1	90875	91078	204	90983	319.84	19.47382	1.74428	18.15281	E_chaffeensis_IP_vs_E_chaffeensis_IN_peak_17	ECH_RS00445:Promoter;ECH_RS00450:Promoter	ECH_RS00445:NC_007799.1:91063-91249:+:-87	ECH_RS00445(ECH_RS00445)	NA	NA	NA	hypothetical protein [Ehrlichia chaffeensis]	NA
NC_007799.1	96736	97017	282	96947	294.00	10.82398	1.51281	9.64744	E_chaffeensis_IP_vs_E_chaffeensis_IN_peak_18	ECH_RS04950:Promoter;ECH_RS04995:Promoter	ECH_RS04950:NC_007799.1:96988-97150:+:-112	ECH_RS04950(ECH_RS04950)	NA	NA	NA	hypothetical protein [Ehrlichia chaffeensis]	NA
NC_007799.1	98179	98715	537	98438	727.54	219.00032	4.25624	216.56702	E_chaffeensis_IP_vs_E_chaffeensis_IN_peak_19	ECH_RS04995:Promoter	ECH_RS04995:NC_007799.1:98534-101066:+:-87	ECH_RS04995(ECH_RS04995)	NA	NA	NA	DUF3514 domain-containing protein [Ehrlichia chaffeensis]	NA
NC_007799.1	108811	109303	493	109122	384.85	38.61630	2.11055	37.10493	E_chaffeensis_IP_vs_E_chaffeensis_IN_peak_20	ECH_RS00495:CDS;guaA:Promoter	ECH_RS00495:NC_007799.1:108813-109194:-:137	ECH_RS00495(ECH_RS00495)	NA	NA	NA	hypothetical protein [Ehrlichia chaffeensis]	NA
NC_007799.1	111053	112090	1038	111256	581.33	138.39035	3.49347	136.27367	E_chaffeensis_IP_vs_E_chaffeensis_IN_peak_21	ECH_RS00505:Promoter;gshA:Promoter	ECH_RS00505:NC_007799.1:111705-112956:+:-134	ECH_RS00505(ECH_RS00505)	NA	CS, gltA; citrate synthase [EC:2.3.3.1]; K01647	map00020,map00630	citrate synthase [Ehrlichia chaffeensis]	NA
NC_007799.1	112600	113491	892	113325	250.13	7.86912	1.44629	6.76337	E_chaffeensis_IP_vs_E_chaffeensis_IN_peak_22	gshA:CDS	gshA:NC_007799.1:113197-114493:+:-152	gshA(ECH_RS00510)	NA	gshA; glutamate--cysteine ligase [EC:6.3.2.2]; K01919	map00270,map00480	glutamate--cysteine ligase [Ehrlichia chaffeensis]	NA
NC_007799.1	139160	139500	341	139317	449.44	67.50307	2.57728	65.77872	E_chaffeensis_IP_vs_E_chaffeensis_IN_peak_23	ECH_RS00610:Promoter;ECH_RS00620:Promoter;ECH_RS00615:Promoter	ECH_RS00620:NC_007799.1:138762-139197:-:-132	ECH_RS00620(ECH_RS00620)	NA	hemJ; protoporphyrinogen IX oxidase [EC:1.3.99.-]; K08973	map00860	CopD family protein [Ehrlichia chaffeensis]	NA
NC_007799.1	140714	141066	353	140885	507.22	90.92609	2.86510	89.05027	E_chaffeensis_IP_vs_E_chaffeensis_IN_peak_24	ECH_RS00625:Promoter;ECH_RS00620:Promoter	ECH_RS00625:NC_007799.1:139711-140710:-:-179	ECH_RS00625(ECH_RS00625)	NA	PDHB, pdhB; pyruvate dehydrogenase E1 component beta subunit [EC:1.2.4.1]; K00162	map00010,map00020,map00620	pyruvate dehydrogenase complex E1 component subunit beta [Ehrlichia chaffeensis]	NA
NC_007799.1	148253	148845	593	148549	664.09	191.08083	4.08015	188.75493	E_chaffeensis_IP_vs_E_chaffeensis_IN_peak_25	ispF:Promoter;ECH_RS00655:Promoter;ECH_RS00660:Promoter;ECH_RS00665:Promoter	ECH_RS00660:NC_007799.1:148655-149978:+:-106	ECH_RS00660(ECH_RS00660)	NA	NA	NA	hypothetical protein [Ehrlichia chaffeensis]	NA
NC_007799.1	149819	150083	265	149939	318.98	20.80826	1.78526	19.47173	E_chaffeensis_IP_vs_E_chaffeensis_IN_peak_26	ECH_RS00660:CDS;ECH_RS00655:Promoter;ECH_RS00665:Promoter	ECH_RS00665:NC_007799.1:150054-151578:+:-103	ECH_RS00665(ECH_RS00665)	NA	NA	NA	hypothetical protein [Ehrlichia chaffeensis]	NA
NC_007799.1	152378	153159	782	152788	484.22	92.96492	2.99172	91.07777	E_chaffeensis_IP_vs_E_chaffeensis_IN_peak_27	ECH_RS00675:Promoter;ECH_RS00685:Promoter;ECH_RS00695:Promoter;ECH_RS04730:Promoter;ECH_RS00680:Promoter;purE:Promoter	ECH_RS00675:NC_007799.1:152255-152705:-:-63	ECH_RS00675(ECH_RS00675)	NA	NA	NA	thioredoxin family protein [Ehrlichia chaffeensis]	NA
NC_007799.1	153596	154138	543	153807	567.13	124.32923	3.28398	122.27510	E_chaffeensis_IP_vs_E_chaffeensis_IN_peak_28	ECH_RS04730:CDS;ECH_RS00675:Promoter;ECH_RS00685:Promoter;ECH_RS00695:Promoter;purE:Promoter	ECH_RS00685:NC_007799.1:153815-153894:+:51	ECH_RS00685(ECH_RS00685)	NA	NA	NA	NA	NA
NC_007799.1	154375	154616	242	154480	340.42	27.64389	1.92892	26.23425	E_chaffeensis_IP_vs_E_chaffeensis_IN_peak_29	ECH_RS00675:Promoter;ECH_RS00690:Promoter;ECH_RS00695:Promoter	ECH_RS00695:NC_007799.1:154553-155504:+:-58	ECH_RS00695(ECH_RS00695)	NA	NA	NA	tandem repeat protein effector TRP47 [Ehrlichia chaffeensis]	NA
NC_007799.1	155559	156215	657	155853	543.00	119.73317	3.30458	117.70013	E_chaffeensis_IP_vs_E_chaffeensis_IN_peak_30	ECH_RS00690:Promoter	ECH_RS00695:NC_007799.1:154553-155504:+:1333	ECH_RS00695(ECH_RS00695)	NA	NA	NA	tandem repeat protein effector TRP47 [Ehrlichia chaffeensis]	NA
NC_007799.1	162333	162604	272	162448	296.13	17.24990	1.71176	15.95975	E_chaffeensis_IP_vs_E_chaffeensis_IN_peak_31	secG:Promoter;ECH_RS00720:Promoter;ECH_RS00730:Promoter	secG:NC_007799.1:161991-162324:-:-144	secG(ECH_RS00725)	NA	secG; preprotein translocase subunit SecG; K03075	map02024,map03060,map03070	preprotein translocase subunit SecG [Ehrlichia chaffeensis]	NA
NC_007799.1	167061	167982	922	167240	364.98	40.48422	2.20637	38.95851	E_chaffeensis_IP_vs_E_chaffeensis_IN_peak_32	ECH_RS00745:Promoter	ECH_RS00745:NC_007799.1:167335-169978:+:186	ECH_RS00745(ECH_RS00745)	NA	NA	NA	hypothetical protein [Ehrlichia chaffeensis]	NA
NC_007799.1	169198	169400	203	169261	237.21	6.73048	1.41222	5.66231	E_chaffeensis_IP_vs_E_chaffeensis_IN_peak_33	ECH_RS00745:CDS	ECH_RS00745:NC_007799.1:167335-169978:+:1963	ECH_RS00745(ECH_RS00745)	NA	NA	NA	hypothetical protein [Ehrlichia chaffeensis]	NA
NC_007799.1	173656	174524	869	173935	457.39	80.05274	2.81972	78.24339	E_chaffeensis_IP_vs_E_chaffeensis_IN_peak_34	nrdR:Promoter	ECH_RS00760:NC_007799.1:173969-174275:-:185	ECH_RS00760(ECH_RS00760)	NA	NA	NA	hypothetical protein [Ehrlichia chaffeensis]	NA
NC_007799.1	175251	176022	772	175939	246.30	7.80182	1.44897	6.70015	E_chaffeensis_IP_vs_E_chaffeensis_IN_peak_35	ECH_RS00780:Promoter;mlaD:Promoter;ECH_RS00760:Promoter;nrdR:CDS;ECH_RS00770:Promoter	nrdR:NC_007799.1:175497-175959:+:139	nrdR(ECH_RS00775)	NA	NA	NA	transcriptional regulator NrdR [Ehrlichia chaffeensis]	NA
NC_007799.1	177649	178463	815	178149	742.45	238.80103	4.52385	236.27448	E_chaffeensis_IP_vs_E_chaffeensis_IN_peak_36	ECH_RS00785:Promoter;ECH_RS00790:Promoter	ECH_RS00785:NC_007799.1:176255-177947:-:-108	ECH_RS00785(ECH_RS00785)	NA	NA	NA	hypothetical protein [Ehrlichia chaffeensis]	NA
NC_007799.1	181216	181615	400	181434	454.13	73.41143	2.68548	71.64748	E_chaffeensis_IP_vs_E_chaffeensis_IN_peak_37	ECH_RS00795:Promoter	ECH_RS00795:NC_007799.1:181593-182637:+:-178	ECH_RS00795(ECH_RS00795)	NA	afuA, fbpA; iron(III) transport system substrate-binding protein; K02012	map02010	Fe(3+) ABC transporter substrate-binding protein [Ehrlichia chaffeensis]	NA
NC_007799.1	182887	183111	225	183008	233.24	5.85835	1.37663	4.81784	E_chaffeensis_IP_vs_E_chaffeensis_IN_peak_38	ECH_RS00805:Promoter	rpsP:NC_007799.1:183936-184200:-:1201	rpsP(ECH_RS00800)	47;GO:0003674,molecular_function molecular_function;GO:0003735,molecular_function structural constituent of ribosome;GO:0005198,molecular_function structural molecule activity;GO:0005575,cellular_component cellular_component;GO:0005622,cellular_component intracellular;GO:0005623,cellular_component cell;GO:0005737,cellular_component cytoplasm;GO:0005840,cellular_component ribosome;GO:0006412,biolo…	RP-S16, MRPS16, rpsP; small subunit ribosomal protein S16; K02959	map03010	30S ribosomal protein S16 [Ehrlichia chaffeensis]	NA
NC_007799.1	188894	189201	308	189095	280.51	15.53305	1.68570	14.26996	E_chaffeensis_IP_vs_E_chaffeensis_IN_peak_39	rplT:Promoter;rpmI:Promoter;rho:Promoter;ECH_RS00835:Promoter;pheS:Promoter;ECH_RS00815:Promoter	ECH_RS00835:NC_007799.1:189219-189861:+:-172	ECH_RS00835(ECH_RS00835)	NA	NA	NA	DUF1013 domain-containing protein [Ehrlichia chaffeensis]	NA
NC_007799.1	189924	190266	343	190138	342.27	40.88221	2.27531	39.35239	E_chaffeensis_IP_vs_E_chaffeensis_IN_peak_40	rplT:Promoter;rpmI:Promoter;rho:Promoter;pheS:Promoter	rho:NC_007799.1:190224-191676:+:-129	rho(ECH_RS00840,ECH_RS04065)	NA	rho; transcription termination factor Rho; K03628	map03018	transcription termination factor Rho [Ehrlichia chaffeensis]	NA
NC_007799.1	195053	195680	628	195270	500.12	111.69184	3.32167	109.69791	E_chaffeensis_IP_vs_E_chaffeensis_IN_peak_41	ECH_RS00855:Promoter;thiS:Promoter;ECH_RS00865:Promoter	thiS:NC_007799.1:195481-195700:+:-115	thiS(ECH_RS00860)	NA	thiG; thiazole synthase [EC:2.8.1.10]; K03149; thiS; sulfur carrier protein; K03154	map00730,map04122	sulfur carrier protein ThiS [Ehrlichia chaffeensis]	NA
NC_007799.1	212727	213108	382	212934	552.65	115.66369	3.18189	113.64964	E_chaffeensis_IP_vs_E_chaffeensis_IN_peak_42	intergenic	rrf:NC_007799.1:212538-212654:+:379	rrf(ECH_RS00940)	NA	NA	NA	NA	NA
NC_007799.1	223528	223838	311	223708	430.85	60.78971	2.49246	59.11377	E_chaffeensis_IP_vs_E_chaffeensis_IN_peak_43	ECH_RS00990:Promoter;ECH_RS00995:Promoter	ECH_RS00995:NC_007799.1:223715-225119:+:-32	ECH_RS00995(ECH_RS00995)	NA	NA	NA	nitronate monooxygenase [Ehrlichia chaffeensis]	NA
NC_007799.1	225920	226355	436	226108	501.83	90.93793	2.88981	89.06203	E_chaffeensis_IP_vs_E_chaffeensis_IN_peak_44	ECH_RS01000:Promoter;ECH_RS01010:Promoter;ECH_RS01005:Promoter	ECH_RS01005:NC_007799.1:226193-226670:+:-56	ECH_RS01005(ECH_RS01005)	NA	NA	NA	hypothetical protein [Ehrlichia chaffeensis]	NA
NC_007799.1	231249	231612	364	231453	339.28	37.04814	2.18131	35.54914	E_chaffeensis_IP_vs_E_chaffeensis_IN_peak_45	ECH_RS01025:Promoter	ECH_RS01025:NC_007799.1:231484-231697:+:-54	ECH_RS01025(ECH_RS01025)	NA	NA	NA	hypothetical protein [Ehrlichia chaffeensis]	NA
NC_007799.1	231830	232666	837	232066	379.46	55.07762	2.52184	53.43918	E_chaffeensis_IP_vs_E_chaffeensis_IN_peak_46	intergenic	ECH_RS01025:NC_007799.1:231484-231697:+:763	ECH_RS01025(ECH_RS01025)	NA	NA	NA	hypothetical protein [Ehrlichia chaffeensis]	NA
NC_007799.1	235281	235686	406	235617	207.83	4.33503	1.32750	3.35476	E_chaffeensis_IP_vs_E_chaffeensis_IN_peak_47	mfd:Promoter	mfd:NC_007799.1:232088-235493:-:10	mfd(ECH_RS01030)	NA	mfd; transcription-repair coupling factor (superfamily II helicase) [EC:3.6.4.-]; K03723	map03400,map03420	transcription-repair coupling factor [Ehrlichia chaffeensis]	NA
NC_007799.1	236416	236745	330	236556	433.97	68.04133	2.64421	66.31323	E_chaffeensis_IP_vs_E_chaffeensis_IN_peak_48	ECH_RS01035:Promoter;mfd:Promoter	ECH_RS01035:NC_007799.1:235942-236548:-:-32	ECH_RS01035(ECH_RS01035)	NA	NA	NA	hypothetical protein [Ehrlichia chaffeensis]	NA
NC_007799.1	237387	237720	334	237560	399.76	52.57047	2.39849	50.95053	E_chaffeensis_IP_vs_E_chaffeensis_IN_peak_49	ECH_RS01035:Promoter	ECH_RS01035:NC_007799.1:235942-236548:-:-1005	ECH_RS01035(ECH_RS01035)	NA	NA	NA	hypothetical protein [Ehrlichia chaffeensis]	NA
NC_007799.1	243953	244437	485	244154	512.19	118.05282	3.40165	116.02664	E_chaffeensis_IP_vs_E_chaffeensis_IN_peak_50	ECH_RS01065:Promoter;ECH_RS01060:Promoter	ECH_RS01065:NC_007799.1:243777-244134:-:-60	ECH_RS01065(ECH_RS01065)	NA	NA	NA	hypothetical protein [Ehrlichia chaffeensis]	NA
NC_007799.1	252359	259957	7599	255252	1040.85	491.08694	6.90582	485.01645	E_chaffeensis_IP_vs_E_chaffeensis_IN_peak_51	ECH_RS01105:Promoter	ECH_RS01105:NC_007799.1:255328-256063:+:829	ECH_RS01105(ECH_RS01105)	NA	NA	NA	hypothetical protein [Ehrlichia chaffeensis]	NA
NC_007799.1	260514	261125	612	260717	216.91	6.79961	1.44443	5.72678	E_chaffeensis_IP_vs_E_chaffeensis_IN_peak_52	ECH_RS01130:Promoter;ECH_RS01120:Promoter;ECH_RS01125:CDS	ECH_RS01125:NC_007799.1:260436-260868:+:383	ECH_RS01125(ECH_RS01125)	NA	NA	NA	hypothetical protein [Ehrlichia chaffeensis]	NA
NC_007799.1	261492	262025	534	261911	216.06	6.79961	1.43879	5.72678	E_chaffeensis_IP_vs_E_chaffeensis_IN_peak_53	ECH_RS01135:Promoter;ECH_RS01130:Promoter;ECH_RS01120:Promoter	ECH_RS01130:NC_007799.1:262295-262724:+:-537	ECH_RS01130(ECH_RS01130)	NA	NA	NA	hypothetical protein [Ehrlichia chaffeensis]	NA
NC_007799.1	262723	263431	709	262889	491.75	66.41277	2.43935	64.69749	E_chaffeensis_IP_vs_E_chaffeensis_IN_peak_54	ECH_RS01135:Promoter	ECH_RS01135:NC_007799.1:263400-264075:+:-323	ECH_RS01135(ECH_RS01135)	NA	NA	NA	hypothetical protein [Ehrlichia chaffeensis]	NA
NC_007799.1	264907	265498	592	265247	759.77	272.65170	5.04270	269.98209	E_chaffeensis_IP_vs_E_chaffeensis_IN_peak_55	ECH_RS01140:Promoter	ECH_RS01140:NC_007799.1:265368-268479:+:-166	ECH_RS01140(ECH_RS01140)	NA	NA	NA	hypothetical protein [Ehrlichia chaffeensis]	NA
NC_007799.1	268009	269203	1195	268581	729.25	201.48883	3.94728	199.12376	E_chaffeensis_IP_vs_E_chaffeensis_IN_peak_56	ECH_RS04820:Promoter;ECH_RS01145:Promoter	ECH_RS01145:NC_007799.1:269043-269640:+:-437	ECH_RS01145(ECH_RS01145)	NA	NA	NA	hypothetical protein [Ehrlichia chaffeensis]	NA
NC_007799.1	269609	271087	1479	270622	600.77	158.53059	3.79561	156.33185	E_chaffeensis_IP_vs_E_chaffeensis_IN_peak_57	ECH_RS01150:Promoter	ECH_RS04820:NC_007799.1:270042-270249:+:305	ECH_RS04820(ECH_RS04820)	NA	NA	NA	hypothetical protein [Ehrlichia chaffeensis]	NA
NC_007799.1	273173	273394	222	273291	213.51	4.39386	1.32323	3.41233	E_chaffeensis_IP_vs_E_chaffeensis_IN_peak_58	ECH_RS01155:CDS;ECH_RS01165:Promoter;hisS:Promoter	ECH_RS01155:NC_007799.1:272595-273324:-:41	ECH_RS01155(ECH_RS01155)	NA	purC; phosphoribosylaminoimidazole-succinocarboxamide synthase [EC:6.3.2.6]; K01923	map00230	phosphoribosylaminoimidazolesuccinocarboxamide synthase [Ehrlichia chaffeensis]	NA
NC_007799.1	274581	274984	404	274785	561.59	114.52163	3.12552	112.51315	E_chaffeensis_IP_vs_E_chaffeensis_IN_peak_59	ECH_RS01165:Promoter;ECH_RS01155:Promoter	ECH_RS01165:NC_007799.1:274942-278257:+:-160	ECH_RS01165(ECH_RS01165)	NA	NA	NA	hypothetical protein [Ehrlichia chaffeensis]	NA
NC_007799.1	278998	279256	259	279135	234.38	5.68825	1.36846	4.65355	E_chaffeensis_IP_vs_E_chaffeensis_IN_peak_60	ECH_RS01175:Promoter;ECH_RS01170:Promoter	ECH_RS01170:NC_007799.1:278285-279026:-:-100	ECH_RS01170(ECH_RS01170)	NA	NA	NA	DsbA family protein [Ehrlichia chaffeensis]	NA
NC_007799.1	279901	280422	522	280146	794.83	277.77380	4.91255	275.08945	E_chaffeensis_IP_vs_E_chaffeensis_IN_peak_61	ECH_RS01170:Promoter;ECH_RS01175:CDS	ECH_RS01175:NC_007799.1:279342-280377:+:819	ECH_RS01175(ECH_RS01175)	NA	COX15, ctaA; cytochrome c oxidase assembly protein subunit 15; K02259	map00190,map00860,map02020	COX15/CtaA family protein [Ehrlichia chaffeensis]	NA
NC_007799.1	281852	282542	691	282376	306.78	25.48991	1.94467	24.10315	E_chaffeensis_IP_vs_E_chaffeensis_IN_peak_62	ccmA:Promoter;dcd:Promoter;ECH_RS01200:Promoter;ECH_RS01195:Promoter	dcd:NC_007799.1:281565-282129:-:-67	dcd(ECH_RS01185)	72;GO:0003674,molecular_function molecular_function;GO:0003824,molecular_function catalytic activity;GO:0006139,biological_process nucleobase-containing compound metabolic process;GO:0006220,biological_process pyrimidine nucleotide metabolic process;GO:0006244,biological_process pyrimidine nucleotide catabolic process;GO:0006253,biological_process dCTP catabolic process;GO:0006725,biological_proc…	dcd; dCTP deaminase [EC:3.5.4.13]; K01494	map00240	dCTP deaminase [Ehrlichia chaffeensis]	NA
NC_007799.1	283303	283516	214	283455	205.70	3.29041	1.26728	2.36258	E_chaffeensis_IP_vs_E_chaffeensis_IN_peak_63	ECH_RS01190:Promoter;dcd:Promoter;ECH_RS01200:Promoter;ECH_RS01195:Promoter	ECH_RS01190:NC_007799.1:282517-283336:-:-73	ECH_RS01190(ECH_RS01190)	NA	NA	NA	SDR family oxidoreductase [Ehrlichia chaffeensis]	NA
NC_007799.1	286184	286551	368	286332	268.87	15.96280	1.72383	14.69185	E_chaffeensis_IP_vs_E_chaffeensis_IN_peak_64	ECH_RS01205:Promoter	ECH_RS01205:NC_007799.1:286445-287609:+:-78	ECH_RS01205(ECH_RS01205)	NA	NA	NA	ribonuclease D [Ehrlichia chaffeensis]	NA
NC_007799.1	287209	287410	202	287318	261.92	13.43734	1.64796	12.21094	E_chaffeensis_IP_vs_E_chaffeensis_IN_peak_65	ECH_RS01205:CDS	ECH_RS01205:NC_007799.1:286445-287609:+:864	ECH_RS01205(ECH_RS01205)	NA	NA	NA	ribonuclease D [Ehrlichia chaffeensis]	NA
NC_007799.1	292717	293077	361	292930	343.12	35.73952	2.13454	34.25212	E_chaffeensis_IP_vs_E_chaffeensis_IN_peak_66	ECH_RS01235:Promoter;ECH_RS01225:Promoter;radA:Promoter	ECH_RS01235:NC_007799.1:293086-295756:+:-189	ECH_RS01235(ECH_RS01235)	NA	NA	NA	TRAP transporter permease [Ehrlichia chaffeensis]	NA
NC_007799.1	298898	299511	614	299133	619.37	174.86153	4.01322	172.60039	E_chaffeensis_IP_vs_E_chaffeensis_IN_peak_67	ECH_RS01270:Promoter;cyaY:Promoter	cyaY:NC_007799.1:299276-299606:+:-72	cyaY(ECH_RS01265)	NA	NA	NA	iron donor protein CyaY [Ehrlichia chaffeensis]	NA
NC_007799.1	301534	302216	683	302053	502.96	103.85058	3.15137	101.90121	E_chaffeensis_IP_vs_E_chaffeensis_IN_peak_68	ECH_RS01280:Promoter;sdhA:Promoter	sdhA:NC_007799.1:302202-303999:+:-327	sdhA(ECH_RS01275)	NA	sdhA, frdA; succinate dehydrogenase / fumarate reductase, flavoprotein subunit [EC:1.3.5.1 1.3.5.4]; K00239	map00020,map00190,map00650,map00720,map05134	succinate dehydrogenase flavoprotein subunit [Ehrlichia chaffeensis]	NA
NC_007799.1	306233	306558	326	306407	317.00	30.99183	2.08100	29.54691	E_chaffeensis_IP_vs_E_chaffeensis_IN_peak_69	ECH_RS01290:CDS	ECH_RS01290:NC_007799.1:306387-307596:+:8	ECH_RS01290(ECH_RS01290)	NA	NA	NA	multidrug effflux MFS transporter [Ehrlichia chaffeensis]	NA
NC_007799.1	308534	309045	512	308668	360.01	47.50118	2.39079	45.92054	E_chaffeensis_IP_vs_E_chaffeensis_IN_peak_70	ruvB:CDS	ruvB:NC_007799.1:307803-308793:-:4	ruvB(ECH_RS01295)	NA	ruvB; holliday junction DNA helicase RuvB [EC:3.6.4.12]; K03551	map03400,map03440	Holliday junction branch migration DNA helicase RuvB [Ehrlichia chaffeensis]	NA
NC_007799.1	311640	311956	317	311793	235.23	9.98636	1.55339	8.82749	E_chaffeensis_IP_vs_E_chaffeensis_IN_peak_71	ccmC:Promoter;ECH_RS01320:Promoter;folD:Promoter;ruvA:Promoter	folD:NC_007799.1:312255-313158:+:-457	folD(ECH_RS01315)	NA	folD; methylenetetrahydrofolate dehydrogenase (NADP+) / methenyltetrahydrofolate cyclohydrolase [EC:1.5.1.5 3.5.4.9]; K01491	map00670,map00720	bifunctional methylenetetrahydrofolate dehydrogenase/methenyltetrahydrofolate cyclohydrolase FolD [Ehrlichia chaffeensis]	NA
NC_007799.1	313223	313610	388	313387	489.62	105.97020	3.25204	104.00722	E_chaffeensis_IP_vs_E_chaffeensis_IN_peak_72	intergenic	ECH_RS01320:NC_007799.1:313205-313278:+:211	ECH_RS01320(ECH_RS01320)	NA	NA	NA	NA	NA
NC_007799.1	315064	315379	316	315209	323.53	32.71849	2.10807	31.25761	E_chaffeensis_IP_vs_E_chaffeensis_IN_peak_73	ECH_RS01330:Promoter;ECH_RS01325:Promoter	ECH_RS01330:NC_007799.1:314580-315099:-:-122	ECH_RS01330(ECH_RS01330)	NA	CYC; cytochrome c; K08738	map02020,map05130,map05131,map05132,map05134,map05152	cytochrome c family protein [Ehrlichia chaffeensis]	NA
NC_007799.1	316813	317321	509	317040	254.96	13.92067	1.67809	12.68613	E_chaffeensis_IP_vs_E_chaffeensis_IN_peak_74	ECH_RS01335:Promoter;ECH_RS01330:Promoter	ECH_RS01335:NC_007799.1:315379-316849:-:-217	ECH_RS01335(ECH_RS01335)	NA	nuoL; NADH-quinone oxidoreductase subunit L [EC:7.1.1.2]; K00341	map00190	cation:proton antiporter [Ehrlichia chaffeensis]	NA
NC_007799.1	325278	325698	421	325548	258.51	15.15777	1.71231	13.89995	E_chaffeensis_IP_vs_E_chaffeensis_IN_peak_75	ECH_RS01380:Promoter;gshB:Promoter;aspS:Promoter	gshB:NC_007799.1:325797-326745:+:-309	gshB(ECH_RS01375)	NA	gshB; glutathione synthase [EC:6.3.2.3]; K01920	map00270,map00480	glutathione synthase [Ehrlichia chaffeensis]	NA
NC_007799.1	326658	328634	1977	327339	814.28	310.93570	5.37875	308.12741	E_chaffeensis_IP_vs_E_chaffeensis_IN_peak_76	ECH_RS01385:Promoter;ECH_RS01380:Promoter	ECH_RS01380:NC_007799.1:327389-328205:+:256	ECH_RS01380(ECH_RS01380)	NA	ftsQ; cell division protein FtsQ; K03589	map04112	FtsQ-type POTRA domain-containing protein [Ehrlichia chaffeensis]	NA
NC_007799.1	330906	331436	531	331310	254.39	11.45835	1.58321	10.26878	E_chaffeensis_IP_vs_E_chaffeensis_IN_peak_77	ECH_RS01390:Promoter;ECH_RS01395:Promoter	ECH_RS01390:NC_007799.1:330178-331159:-:-11	ECH_RS01390(ECH_RS01390)	28;GO:0003674,molecular_function molecular_function;GO:0003824,molecular_function catalytic activity;GO:0006072,biological_process glycerol-3-phosphate metabolic process;GO:0006629,biological_process lipid metabolic process;GO:0006644,biological_process phospholipid metabolic process;GO:0006793,biological_process phosphorus metabolic process;GO:0006796,biological_process phosphate-containing comp…	gpsA; glycerol-3-phosphate dehydrogenase (NAD(P)+) [EC:1.1.1.94]; K00057	map00564	NAD(P)H-dependent glycerol-3-phosphate dehydrogenase [Ehrlichia chaffeensis]	NA
NC_007799.1	332233	332531	299	332431	301.66	27.17330	2.00619	25.76751	E_chaffeensis_IP_vs_E_chaffeensis_IN_peak_78	ECH_RS01390:Promoter;ECH_RS01405:Promoter	ECH_RS01395:NC_007799.1:331350-332286:+:1031	ECH_RS01395(ECH_RS01395)	NA	NA	NA	tyrosine-type recombinase/integrase [Ehrlichia chaffeensis]	NA
NC_007799.1	337934	338432	499	338171	550.52	135.40704	3.58167	133.30283	E_chaffeensis_IP_vs_E_chaffeensis_IN_peak_79	rsfS:Promoter;ECH_RS01425:Promoter	ECH_RS01425:NC_007799.1:338245-338854:+:-62	ECH_RS01425(ECH_RS01425)	NA	NA	NA	hypothetical protein [Ehrlichia chaffeensis]	NA
NC_007799.1	338692	339010	319	338885	201.58	3.39887	1.27632	2.46414	E_chaffeensis_IP_vs_E_chaffeensis_IN_peak_80	intergenic	ECH_RS01425:NC_007799.1:338245-338854:+:605	ECH_RS01425(ECH_RS01425)	NA	NA	NA	hypothetical protein [Ehrlichia chaffeensis]	NA
NC_007799.1	340112	340428	317	340262	286.19	21.99494	1.88014	20.64589	E_chaffeensis_IP_vs_E_chaffeensis_IN_peak_81	folK:Promoter	folK:NC_007799.1:339624-340134:-:-135	folK(ECH_RS01430)	NA	folK; 2-amino-4-hydroxy-6-hydroxymethyldihydropteridine diphosphokinase [EC:2.7.6.3]; K00950	map00790	2-amino-4-hydroxy-6-hydroxymethyldihydropteridine diphosphokinase [Ehrlichia chaffeensis]	NA
NC_007799.1	350664	350922	259	350777	249.71	13.27884	1.66180	12.05371	E_chaffeensis_IP_vs_E_chaffeensis_IN_peak_82	mnmG:Promoter;ECH_RS01470:Promoter	mnmG:NC_007799.1:348769-350647:-:-145	mnmG(ECH_RS01465)	NA	NA	NA	tRNA uridine-5-carboxymethylaminomethyl(34) synthesis enzyme MnmG [Ehrlichia chaffeensis]	NA
NC_007799.1	352998	353317	320	353186	281.93	21.33591	1.87540	19.99322	E_chaffeensis_IP_vs_E_chaffeensis_IN_peak_83	radC:CDS;ECH_RS01480:Promoter;groL:Promoter	radC:NC_007799.1:352493-353186:-:29	radC(ECH_RS01475)	NA	NA	NA	DNA repair protein RadC [Ehrlichia chaffeensis]	NA
NC_007799.1	356645	357282	638	357061	316.29	31.92689	2.10311	30.47236	E_chaffeensis_IP_vs_E_chaffeensis_IN_peak_84	ECH_RS01490:Promoter;clpB:Promoter	ECH_RS01490:NC_007799.1:356146-356875:-:-88	ECH_RS01490(ECH_RS01490)	NA	NA	NA	SDR family oxidoreductase [Ehrlichia chaffeensis]	NA
NC_007799.1	369474	369707	234	369549	224.72	5.62160	1.37718	4.59117	E_chaffeensis_IP_vs_E_chaffeensis_IN_peak_85	intergenic	ECH_RS01535:NC_007799.1:368886-369201:+:704	ECH_RS01535(ECH_RS01535)	NA	NA	NA	hypothetical protein [Ehrlichia chaffeensis]	NA
NC_007799.1	373342	374131	790	373909	680.70	218.75989	4.51858	216.32718	E_chaffeensis_IP_vs_E_chaffeensis_IN_peak_86	ECH_RS01545:CDS;carB:Promoter	ECH_RS01545:NC_007799.1:373781-374837:+:-45	ECH_RS01545(ECH_RS01545)	NA	NA	NA	hypothetical protein [Ehrlichia chaffeensis]	NA
NC_007799.1	380975	381475	501	381148	425.74	74.88249	2.82860	73.10683	E_chaffeensis_IP_vs_E_chaffeensis_IN_peak_87	ECH_RS01565:CDS	ECH_RS01560:NC_007799.1:379240-380215:+:1984	ECH_RS01560(ECH_RS01560)	NA	NA	NA	quinone oxidoreductase [Ehrlichia chaffeensis]	NA
NC_007799.1	382255	382627	373	382443	244.88	12.17230	1.62980	10.96814	E_chaffeensis_IP_vs_E_chaffeensis_IN_peak_88	ECH_RS01575:Promoter;ECH_RS01565:CDS;ECH_RS01570:Promoter	ECH_RS01565:NC_007799.1:380639-383222:-:781	ECH_RS01565(ECH_RS01565)	NA	addA; ATP-dependent helicase/nuclease subunit A [EC:3.1.-.- 3.6.4.12]; K16898	map03400	UvrD-helicase domain-containing protein [Ehrlichia chaffeensis]	NA
NC_007799.1	384587	384897	311	384743	210.95	5.83935	1.40491	4.79902	E_chaffeensis_IP_vs_E_chaffeensis_IN_peak_89	ECH_RS01565:Promoter;ECH_RS01585:Promoter;ECH_RS01580:Promoter	ECH_RS01580:NC_007799.1:384906-385764:+:-164	ECH_RS01580(ECH_RS01580)	NA	NA	NA	SPFH domain-containing protein [Ehrlichia chaffeensis]	NA
NC_007799.1	385667	387179	1513	386206	380.45	55.48357	2.52843	53.84182	E_chaffeensis_IP_vs_E_chaffeensis_IN_peak_90	zapE:Promoter;ECH_RS01585:CDS	ECH_RS01585:NC_007799.1:386190-386529:+:232	ECH_RS01585(ECH_RS01585)	NA	NA	NA	hypothetical protein [Ehrlichia chaffeensis]	NA
NC_007799.1	391968	392225	258	392101	244.45	12.17230	1.62698	10.96814	E_chaffeensis_IP_vs_E_chaffeensis_IN_peak_91	ECH_RS01620:Promoter;ECH_RS01610:Promoter;ECH_RS01625:CDS;ECH_RS04830:Promoter;ECH_RS01615:Promoter	ECH_RS01620:NC_007799.1:391762-392041:-:-55	ECH_RS01620(ECH_RS01620)	NA	NA	NA	DUF4164 domain-containing protein [Ehrlichia chaffeensis]	NA
NC_007799.1	393006	393479	474	393131	259.22	15.61873	1.72484	14.35277	E_chaffeensis_IP_vs_E_chaffeensis_IN_peak_92	sppA:CDS;ECH_RS01620:Promoter;ECH_RS01610:Promoter;ECH_RS01625:Promoter;ECH_RS01615:Promoter	sppA:NC_007799.1:392354-393221:-:-21	sppA(ECH_RS01630)	NA	NA	NA	signal peptide peptidase SppA [Ehrlichia chaffeensis]	NA
NC_007799.1	413730	414218	489	413968	287.47	23.02514	1.91209	21.66384	E_chaffeensis_IP_vs_E_chaffeensis_IN_peak_93	ECH_RS01800:Promoter	ECH_RS01800:NC_007799.1:414008-416033:+:-34	ECH_RS01800(ECH_RS01800)	NA	NA	NA	ComEC/Rec2 family competence protein [Ehrlichia chaffeensis]	NA
NC_007799.1	417588	417836	249	417694	267.59	17.60903	1.78036	16.31213	E_chaffeensis_IP_vs_E_chaffeensis_IN_peak_94	ubiA:Promoter;ECH_RS01805:CDS	ECH_RS01805:NC_007799.1:417082-418387:-:675	ECH_RS01805(ECH_RS01805)	NA	NA	NA	alanine:cation symporter family protein [Ehrlichia chaffeensis]	NA
NC_007799.1	422364	422760	397	422579	607.30	172.49025	4.03210	170.23718	E_chaffeensis_IP_vs_E_chaffeensis_IN_peak_95	plsX:Promoter;rpmF:Promoter;tgt:CDS	pstB:NC_007799.1:421473-422235:+:1088	pstB(ECH_RS01830)	NA	pstB; phosphate transport system ATP-binding protein [EC:7.3.2.1]; K02036	map02010	phosphate ABC transporter ATP-binding protein PstB [Ehrlichia chaffeensis]	NA
NC_007799.1	426633	426854	222	426749	256.24	13.34859	1.64896	12.12292	E_chaffeensis_IP_vs_E_chaffeensis_IN_peak_96	ECH_RS01865:Promoter;ECH_RS01860:CDS;ECH_RS01855:Promoter	ECH_RS01860:NC_007799.1:426696-427125:+:47	ECH_RS01860(ECH_RS01860)	NA	NA	NA	hypothetical protein [Ehrlichia chaffeensis]	NA
NC_007799.1	433512	433727	216	433612	226.14	8.55325	1.50559	7.42786	E_chaffeensis_IP_vs_E_chaffeensis_IN_peak_97	ECH_RS01890:Promoter;ECH_RS01885:Promoter;ECH_RS01880:Promoter;ECH_RS01875:Promoter	ECH_RS01885:NC_007799.1:433733-433806:+:-114	ECH_RS01885(ECH_RS01885)	NA	NA	NA	NA	NA
NC_007799.1	440218	440444	227	440254	194.63	3.62915	1.29670	2.68103	E_chaffeensis_IP_vs_E_chaffeensis_IN_peak_98	tkt:Promoter;ECH_RS01910:Promoter;ECH_RS01900:Promoter;ECH_RS01905:Promoter	ECH_RS01910:NC_007799.1:440716-442186:+:-385	ECH_RS01910(ECH_RS01910)	NA	NA	NA	carboxypeptidase [Ehrlichia chaffeensis]	NA
NC_007799.1	444239	444539	301	444386	272.70	18.90497	1.81423	17.59025	E_chaffeensis_IP_vs_E_chaffeensis_IN_peak_99	ECH_RS01940:Promoter;ECH_RS01935:Promoter;mnhG:Promoter;ECH_RS01930:Promoter;ECH_RS01920:Promoter	ECH_RS01920:NC_007799.1:444555-444864:+:-166	ECH_RS01920(ECH_RS01920)	NA	NA	NA	cation:proton antiporter [Ehrlichia chaffeensis]	NA
NC_007799.1	460856	461270	415	461096	297.97	25.95910	1.98173	24.56652	E_chaffeensis_IP_vs_E_chaffeensis_IN_peak_100	ECH_RS01995:Promoter;priA:Promoter;ECH_RS01990:Promoter	ECH_RS01990:NC_007799.1:460238-460928:-:-134	ECH_RS01990(ECH_RS01990)	NA	hemD, UROS; uroporphyrinogen-III synthase [EC:4.2.1.75]; K01719	map00860	uroporphyrinogen-III synthase [Ehrlichia chaffeensis]	NA
NC_007799.1	471752	471966	215	471861	198.89	4.13289	1.32493	3.16028	E_chaffeensis_IP_vs_E_chaffeensis_IN_peak_101	ECH_RS02025:CDS	ECH_RS02025:NC_007799.1:470737-474883:+:1121	ECH_RS02025(ECH_RS02025)	NA	NA	NA	hypothetical protein [Ehrlichia chaffeensis]	NA
NC_007799.1	473451	473688	238	473553	240.91	11.31821	1.60346	10.12994	E_chaffeensis_IP_vs_E_chaffeensis_IN_peak_102	ECH_RS02030:Promoter;ECH_RS02025:CDS	ECH_RS02030:NC_007799.1:474930-476295:+:-1361	ECH_RS02030(ECH_RS02030)	NA	NA	NA	hypothetical protein [Ehrlichia chaffeensis]	NA
NC_007799.1	474046	474325	280	474179	235.09	10.29020	1.56488	9.12345	E_chaffeensis_IP_vs_E_chaffeensis_IN_peak_103	ECH_RS02030:Promoter;ECH_RS02025:CDS	ECH_RS02030:NC_007799.1:474930-476295:+:-745	ECH_RS02030(ECH_RS02030)	NA	NA	NA	hypothetical protein [Ehrlichia chaffeensis]	NA
NC_007799.1	480504	481025	522	480800	475.99	98.84306	3.16170	96.92083	E_chaffeensis_IP_vs_E_chaffeensis_IN_peak_104	ECH_RS02060:Promoter;ECH_RS02045:Promoter;ECH_RS02055:Promoter	ECH_RS02055:NC_007799.1:481047-481344:+:-283	ECH_RS02055(ECH_RS02055)	NA	virB3, lvhB3; type IV secretion system protein VirB3; K03198	map03070	type IV secretion system protein VirB3 [Ehrlichia chaffeensis]	NA
NC_007799.1	490051	490340	290	490199	316.43	29.50564	2.03480	28.07585	E_chaffeensis_IP_vs_E_chaffeensis_IN_peak_105	ECH_RS02075:CDS	ECH_RS02075:NC_007799.1:489235-493642:+:960	ECH_RS02075(ECH_RS02075)	NA	virB6, lvhB6; type IV secretion system protein VirB6; K03201	map03070	type IV secretion system protein [Ehrlichia chaffeensis]	NA
NC_007799.1	504678	505193	516	505046	342.83	40.88221	2.27907	39.35239	E_chaffeensis_IP_vs_E_chaffeensis_IN_peak_106	der:Promoter;ispH:Promoter;dut:Promoter	ispH:NC_007799.1:503527-504487:-:-448	ispH(ECH_RS02095)	NA	ispH, lytB; 4-hydroxy-3-methylbut-2-en-1-yl diphosphate reductase [EC:1.17.7.4]; K03527	map00900	4-hydroxy-3-methylbut-2-enyl diphosphate reductase [Ehrlichia chaffeensis]	NA
NC_007799.1	516677	518988	2312	518445	434.25	79.01620	2.88506	77.21266	E_chaffeensis_IP_vs_E_chaffeensis_IN_peak_107	petA:Promoter;ECH_RS02170:Promoter;ECH_RS02160:CDS	ECH_RS02155:NC_007799.1:517546-518350:+:286	ECH_RS02155(ECH_RS02155)	NA	znuB; zinc transport system permease protein; K09816	map02010	metal ABC transporter permease [Ehrlichia chaffeensis]	NA
NC_007799.1	519276	519520	245	519442	214.08	6.47175	1.42561	5.41041	E_chaffeensis_IP_vs_E_chaffeensis_IN_peak_108	petA:Promoter;ECH_RS02170:Promoter	petA:NC_007799.1:519816-520380:+:-418	petA(ECH_RS02165)	NA	UQCRFS1, RIP1, petA; ubiquinol-cytochrome c reductase iron-sulfur subunit [EC:7.1.1.8]; K00411	map00190,map02020	ubiquinol-cytochrome c reductase iron-sulfur subunit [Ehrlichia chaffeensis]	NA
NC_007799.1	522478	522990	513	522805	267.74	17.60903	1.78130	16.31213	E_chaffeensis_IP_vs_E_chaffeensis_IN_peak_109	ECH_RS02180:Promoter	ECH_RS02180:NC_007799.1:522828-524298:+:-94	ECH_RS02180(ECH_RS02180)	NA	NA	NA	porin [Ehrlichia chaffeensis]	NA
NC_007799.1	524174	524842	669	524682	230.40	9.30700	1.53382	8.16256	E_chaffeensis_IP_vs_E_chaffeensis_IN_peak_110	ECH_RS02185:Promoter	ECH_RS02185:NC_007799.1:524843-526844:+:-335	ECH_RS02185(ECH_RS02185)	NA	NA	NA	hypothetical protein [Ehrlichia chaffeensis]	NA
NC_007799.1	526798	527568	771	527313	585.87	159.27144	3.89001	157.06824	E_chaffeensis_IP_vs_E_chaffeensis_IN_peak_111	ECH_RS02190:CDS;dnaQ:Promoter	ECH_RS02190:NC_007799.1:527302-528790:+:-119	ECH_RS02190(ECH_RS02190)	NA	NA	NA	hypothetical protein [Ehrlichia chaffeensis]	NA
NC_007799.1	527834	528257	424	528010	232.25	9.69485	1.54606	8.54141	E_chaffeensis_IP_vs_E_chaffeensis_IN_peak_112	ECH_RS02190:CDS;dnaQ:Promoter	ECH_RS02190:NC_007799.1:527302-528790:+:743	ECH_RS02190(ECH_RS02190)	NA	NA	NA	hypothetical protein [Ehrlichia chaffeensis]	NA
NC_007799.1	528480	530099	1620	528733	408.99	67.30013	2.71756	65.57658	E_chaffeensis_IP_vs_E_chaffeensis_IN_peak_113	ECH_RS02190:CDS;dnaQ:Promoter	dnaQ:NC_007799.1:529076-529795:+:213	dnaQ(ECH_RS02195)	NA	NA	NA	NA	NA
NC_007799.1	530941	531962	1022	531673	428.01	76.25134	2.84365	74.46564	E_chaffeensis_IP_vs_E_chaffeensis_IN_peak_114	ECH_RS02205:CDS;thiL:Promoter	ECH_RS02205:NC_007799.1:531103-531928:+:348	ECH_RS02205(ECH_RS02205)	NA	NA	NA	YihY/virulence factor BrkB family protein [Ehrlichia chaffeensis]	NA
NC_007799.1	532232	533080	849	532697	439.79	69.51298	2.65537	67.77238	E_chaffeensis_IP_vs_E_chaffeensis_IN_peak_115	thiL:Promoter;ECH_RS02210:Promoter	ECH_RS02210:NC_007799.1:532081-532609:-:-46	ECH_RS02210(ECH_RS02210)	NA	NA	NA	hypothetical protein [Ehrlichia chaffeensis]	NA
NC_007799.1	534093	534672	580	534350	491.18	107.00262	3.26239	105.03452	E_chaffeensis_IP_vs_E_chaffeensis_IN_peak_116	ECH_RS02225:Promoter;ECH_RS02210:Promoter;ECH_RS02215:Promoter	ECH_RS02215:NC_007799.1:532744-534247:-:-135	ECH_RS02215(ECH_RS02215)	NA	NA	NA	YifB family Mg chelatase-like AAA ATPase [Ehrlichia chaffeensis]	NA
NC_007799.1	536091	536384	294	536187	209.67	5.68615	1.39644	4.65148	E_chaffeensis_IP_vs_E_chaffeensis_IN_peak_117	argS:Promoter;ECH_RS02230:Promoter;ECH_RS02220:Promoter;recO:CDS;ECH_RS02215:Promoter	ECH_RS02230:NC_007799.1:535420-535981:-:-256	ECH_RS02230(ECH_RS02230)	NA	NA	NA	hypothetical protein [Ehrlichia chaffeensis]	NA
NC_007799.1	536967	537617	651	537118	302.80	27.48041	2.01372	26.07148	E_chaffeensis_IP_vs_E_chaffeensis_IN_peak_118	argS:Promoter;ECH_RS02230:Promoter;recO:Promoter	argS:NC_007799.1:537289-539020:+:2	argS(ECH_RS02240)	NA	RARS, argS; arginyl-tRNA synthetase [EC:6.1.1.19]; K01887	map00970	arginine--tRNA ligase [Ehrlichia chaffeensis]	NA
NC_007799.1	542456	542676	221	542554	246.73	12.60976	1.64204	11.39761	E_chaffeensis_IP_vs_E_chaffeensis_IN_peak_119	ileS:Promoter;ECH_RS02260:Promoter;ECH_RS02250:Promoter;ECH_RS02255:Promoter;rsmH:Promoter	ECH_RS02250:NC_007799.1:542603-543047:+:-37	ECH_RS02250(ECH_RS02250)	NA	NA	NA	peroxiredoxin [Ehrlichia chaffeensis]	NA
NC_007799.1	549877	551053	1177	550230	436.24	79.94580	2.89823	78.13661	E_chaffeensis_IP_vs_E_chaffeensis_IN_peak_120	ECH_RS02300:Promoter	ECH_RS02300:NC_007799.1:550235-550823:+:229	ECH_RS02300(ECH_RS02300)	NA	NA	NA	hypothetical protein [Ehrlichia chaffeensis]	NA
NC_007799.1	556703	557346	644	557133	244.17	12.17230	1.62510	10.96814	E_chaffeensis_IP_vs_E_chaffeensis_IN_peak_121	dxr:Promoter;ECH_RS02330:Promoter;ECH_RS02325:CDS	ECH_RS02330:NC_007799.1:557372-558782:+:-348	ECH_RS02330(ECH_RS02330)	10;GO:0003674,molecular_function molecular_function;GO:0003824,molecular_function catalytic activity;GO:0003954,molecular_function NADH dehydrogenase activity;GO:0008150,biological_process biological_process;GO:0008152,biological_process metabolic process;GO:0016491,molecular_function oxidoreductase activity;GO:0016651,molecular_function oxidoreductase activity, acting on NAD(P)H;GO:0016655,molec…	nuoN; NADH-quinone oxidoreductase subunit N [EC:7.1.1.2]; K00343	map00190	NADH-quinone oxidoreductase subunit N [Ehrlichia chaffeensis]	NA
NC_007799.1	559820	560233	414	559989	274.69	19.43435	1.82741	18.11359	E_chaffeensis_IP_vs_E_chaffeensis_IN_peak_122	ECH_RS02340:Promoter;dxr:CDS	ECH_RS02340:NC_007799.1:560278-562030:+:-252	ECH_RS02340(ECH_RS02340)	NA	NA	NA	TRP75-related protein [Ehrlichia chaffeensis]	NA
NC_007799.1	562896	563564	669	563091	752.67	263.77341	4.92120	261.14050	E_chaffeensis_IP_vs_E_chaffeensis_IN_peak_123	ECH_RS02355:Promoter;ispG:CDS;tatC:Promoter	tatC:NC_007799.1:563395-564145:+:-165	tatC(ECH_RS02350)	NA	tatC; sec-independent protein translocase protein TatC; K03118	map03060,map03070	twin-arginine translocase subunit TatC [Ehrlichia chaffeensis]	NA
NC_007799.1	571956	573021	1066	572218	436.53	79.94580	2.90011	78.13661	E_chaffeensis_IP_vs_E_chaffeensis_IN_peak_124	clpA:Promoter	ECH_RS02375:NC_007799.1:572228-572915:-:427	ECH_RS02375(ECH_RS02375)	NA	NA	NA	tellurium resistance protein TerC [Ehrlichia chaffeensis]	NA
NC_007799.1	574268	576042	1775	575337	904.14	380.60559	5.99967	377.48105	E_chaffeensis_IP_vs_E_chaffeensis_IN_peak_125	ECH_RS02385:Promoter;clpA:CDS	ECH_RS02385:NC_007799.1:575690-580091:+:-535	ECH_RS02385(ECH_RS02385)	NA	NA	NA	hypothetical protein [Ehrlichia chaffeensis]	NA
NC_007799.1	577172	577642	471	577314	239.63	11.10906	1.59499	9.92489	E_chaffeensis_IP_vs_E_chaffeensis_IN_peak_126	ECH_RS02385:CDS	ECH_RS02385:NC_007799.1:575690-580091:+:1716	ECH_RS02385(ECH_RS02385)	NA	NA	NA	hypothetical protein [Ehrlichia chaffeensis]	NA
NC_007799.1	577954	578773	820	578219	301.38	27.17330	2.00431	25.76751	E_chaffeensis_IP_vs_E_chaffeensis_IN_peak_127	ECH_RS02390:Promoter;ECH_RS02385:CDS	ECH_RS02390:NC_007799.1:580177-580432:+:-1814	ECH_RS02390(ECH_RS02390)	NA	NA	NA	NA	NA
NC_007799.1	580231	580752	522	580580	338.57	39.44754	2.25084	37.92832	E_chaffeensis_IP_vs_E_chaffeensis_IN_peak_128	ECH_RS02395:Promoter	ECH_RS02395:NC_007799.1:580694-581099:+:-203	ECH_RS02395(ECH_RS02395)	NA	NA	NA	hypothetical protein [Ehrlichia chaffeensis]	NA
NC_007799.1	581945	582262	318	582145	204.28	4.94993	1.36068	3.94311	E_chaffeensis_IP_vs_E_chaffeensis_IN_peak_129	mgtE:CDS;ECH_RS02405:Promoter;atpD:Promoter	mgtE:NC_007799.1:581262-582633:-:530	mgtE(ECH_RS02400)	NA	NA	NA	magnesium transporter [Ehrlichia chaffeensis]	NA
NC_007799.1	585939	586984	1046	586058	298.26	21.01618	1.82474	19.67869	E_chaffeensis_IP_vs_E_chaffeensis_IN_peak_130	ECH_RS02435:Promoter;ECH_RS02425:CDS	ECH_RS02425:NC_007799.1:585857-586139:+:604	ECH_RS02425(ECH_RS02425)	NA	NA	NA	DUF2312 domain-containing protein [Ehrlichia chaffeensis]	NA
NC_007799.1	587190	588578	1389	588239	330.06	36.63945	2.19438	35.14348	E_chaffeensis_IP_vs_E_chaffeensis_IN_peak_131	ECH_RS02445:Promoter;ECH_RS02440:Promoter;ECH_RS02430:Promoter	ECH_RS02435:NC_007799.1:587675-588233:+:208	ECH_RS02435(ECH_RS02435)	NA	NA	NA	hypothetical protein [Ehrlichia chaffeensis]	NA
NC_007799.1	590751	591226	476	590956	476.56	99.34630	3.16547	97.42137	E_chaffeensis_IP_vs_E_chaffeensis_IN_peak_132	intergenic	ECH_RS02450:NC_007799.1:591104-591296:-:308	ECH_RS02450(ECH_RS02450)	NA	NA	NA	hypothetical protein [Ehrlichia chaffeensis]	NA
NC_007799.1	591463	592521	1059	592327	249.85	13.27884	1.66274	12.05371	E_chaffeensis_IP_vs_E_chaffeensis_IN_peak_133	serS:CDS;ECH_RS02450:Promoter	ECH_RS02450:NC_007799.1:591104-591296:-:-695	ECH_RS02450(ECH_RS02450)	NA	NA	NA	hypothetical protein [Ehrlichia chaffeensis]	NA
NC_007799.1	593155	593444	290	593274	199.45	4.26397	1.32869	3.28521	E_chaffeensis_IP_vs_E_chaffeensis_IN_peak_134	serS:CDS;ECH_RS02450:Promoter	serS:NC_007799.1:592178-593450:-:151	serS(ECH_RS02455)	NA	SARS, serS; seryl-tRNA synthetase [EC:6.1.1.11]; K01875	map00970	serine--tRNA ligase [Ehrlichia chaffeensis]	NA
NC_007799.1	594272	594868	597	594796	203.85	4.80869	1.35786	3.80691	E_chaffeensis_IP_vs_E_chaffeensis_IN_peak_135	miaA:Promoter;serS:Promoter;ECH_RS02460:Promoter	ECH_RS02460:NC_007799.1:593520-594735:-:165	ECH_RS02460(ECH_RS02460)	NA	fadJ; 3-hydroxyacyl-CoA dehydrogenase / enoyl-CoA hydratase / 3-hydroxybutyryl-CoA epimerase [EC:1.1.1.35 4.2.1.17 5.1.2.3]; K01782; fadN; 3-hydroxyacyl-CoA dehydrogenase [EC:1.1.1.35]; K07516	map00071,map00280,map00281,map00310,map00362,map00380,map00410,map00640,map00650,map00903,map00930	hypothetical protein [Ehrlichia chaffeensis]	NA
NC_007799.1	595072	595296	225	595185	240.91	11.31821	1.60346	10.12994	E_chaffeensis_IP_vs_E_chaffeensis_IN_peak_136	miaA:Promoter;serS:Promoter;ECH_RS02465:CDS;ECH_RS02460:Promoter	ECH_RS02465:NC_007799.1:594829-595288:-:104	ECH_RS02465(ECH_RS02465)	NA	NA	NA	hypothetical protein [Ehrlichia chaffeensis]	NA
NC_007799.1	596837	597651	815	597187	364.41	49.12633	2.42210	47.53089	E_chaffeensis_IP_vs_E_chaffeensis_IN_peak_137	ECH_RS04755:Promoter;ECH_RS02465:Promoter	hemF:NC_007799.1:597660-598515:-:1271	hemF(ECH_RS02475)	6;GO:0003674,molecular_function molecular_function;GO:0005488,molecular_function binding;GO:0005515,molecular_function protein binding;GO:0042802,molecular_function identical protein binding;GO:0042803,molecular_function protein homodimerization activity;GO:0046983,molecular_function protein dimerization activity	CPOX, hemF; coproporphyrinogen III oxidase [EC:1.3.3.3]; K00228	map00860	oxygen-dependent coproporphyrinogen oxidase [Ehrlichia chaffeensis]	NA
NC_007799.1	598465	598866	402	598721	352.49	44.55636	2.34306	42.99934	E_chaffeensis_IP_vs_E_chaffeensis_IN_peak_138	ECH_RS04755:Promoter;hemF:Promoter	hemF:NC_007799.1:597660-598515:-:-150	hemF(ECH_RS02475)	6;GO:0003674,molecular_function molecular_function;GO:0005488,molecular_function binding;GO:0005515,molecular_function protein binding;GO:0042802,molecular_function identical protein binding;GO:0042803,molecular_function protein homodimerization activity;GO:0046983,molecular_function protein dimerization activity	CPOX, hemF; coproporphyrinogen III oxidase [EC:1.3.3.3]; K00228	map00860	oxygen-dependent coproporphyrinogen oxidase [Ehrlichia chaffeensis]	NA
NC_007799.1	600111	600605	495	600289	304.36	28.09890	2.02407	26.68397	E_chaffeensis_IP_vs_E_chaffeensis_IN_peak_139	prfA:Promoter;ECH_RS02480:Promoter;hemF:Promoter	ECH_RS02480:NC_007799.1:599026-600175:-:-182	ECH_RS02480(ECH_RS02480)	NA	ompF; outer membrane pore protein F; K09476	map01501,map02020	porin [Ehrlichia chaffeensis]	NA
NC_007799.1	601032	602195	1164	601982	232.25	3.07384	1.23411	2.15880	E_chaffeensis_IP_vs_E_chaffeensis_IN_peak_140	prfA:Promoter;argB:Promoter;yihA:CDS;ECH_RS02480:Promoter	argB:NC_007799.1:600444-601410:-:-203	argB(ECH_RS02485)	NA	argB; acetylglutamate kinase [EC:2.7.2.8]; K00930	map00220	acetylglutamate kinase [Ehrlichia chaffeensis]	NA
NC_007799.1	603185	604723	1539	603517	331.33	36.98594	2.20285	35.48721	E_chaffeensis_IP_vs_E_chaffeensis_IN_peak_141	yihA:Promoter	prfA:NC_007799.1:602147-603227:+:1806	prfA(ECH_RS02495)	NA	NA	NA	peptide chain release factor 1 [Ehrlichia chaffeensis]	NA
NC_007799.1	606549	607170	622	606982	486.35	104.42821	3.23039	102.47425	E_chaffeensis_IP_vs_E_chaffeensis_IN_peak_142	ECH_RS02500:Promoter;ECH_RS02505:Promoter	ECH_RS02505:NC_007799.1:606309-606885:-:26	ECH_RS02505(ECH_RS02505)	NA	NA	NA	hypothetical protein [Ehrlichia chaffeensis]	NA
NC_007799.1	607881	609468	1588	608582	394.93	61.28464	2.62441	59.60418	E_chaffeensis_IP_vs_E_chaffeensis_IN_peak_143	ECH_RS02520:Promoter;ECH_RS02510:CDS;gltX:Promoter;ECH_RS02505:Promoter	ECH_RS02510:NC_007799.1:607513-608638:-:-36	ECH_RS02510(ECH_RS02510)	NA	NA	NA	hypothetical protein [Ehrlichia chaffeensis]	NA
NC_007799.1	609901	611850	1950	610721	261.63	13.88551	1.66223	12.65123	E_chaffeensis_IP_vs_E_chaffeensis_IN_peak_144	ECH_RS02535:Promoter;gltX:CDS;ECH_RS05015:Promoter;mutM:Promoter	gltX:NC_007799.1:610384-611794:+:491	gltX(ECH_RS00875,ECH_RS02525)	NA	EARS, gltX; glutamyl-tRNA synthetase [EC:6.1.1.17]; K01885	map00860,map00970	glutamate--tRNA ligase [Ehrlichia chaffeensis]	NA
NC_007799.1	612378	614988	2611	614352	506.51	114.85696	3.36401	112.84644	E_chaffeensis_IP_vs_E_chaffeensis_IN_peak_145	ECH_RS02545:Promoter	ECH_RS02545:NC_007799.1:614420-615326:+:-737	ECH_RS02545(ECH_RS02545)	NA	NA	NA	DUF3023 domain-containing protein [Ehrlichia chaffeensis]	NA
NC_007799.1	615356	617784	2429	616929	648.19	193.56078	4.21551	191.22635	E_chaffeensis_IP_vs_E_chaffeensis_IN_peak_146	ECH_RS02555:Promoter;ECH_RS02550:CDS	ECH_RS02550:NC_007799.1:616874-617564:+:-304	ECH_RS02550(ECH_RS02550)	NA	NA	NA	DUF3023 domain-containing protein [Ehrlichia chaffeensis]	NA
NC_007799.1	618343	619660	1318	619493	292.01	24.47381	1.94220	23.09695	E_chaffeensis_IP_vs_E_chaffeensis_IN_peak_147	ECH_RS02560:CDS	ECH_RS02560:NC_007799.1:619306-620002:+:-305	ECH_RS02560(ECH_RS02560)	NA	NA	NA	DUF3023 domain-containing protein [Ehrlichia chaffeensis]	NA
NC_007799.1	623692	624010	319	623878	236.93	10.49225	1.57711	9.32121	E_chaffeensis_IP_vs_E_chaffeensis_IN_peak_148	nuoG:CDS;nuoH:Promoter;ECH_RS02570:Promoter	nuoH:NC_007799.1:622561-623665:-:-185	nuoH(ECH_RS02575)	NA	nuoH; NADH-quinone oxidoreductase subunit H [EC:7.1.1.2]; K00337	map00190	NADH-quinone oxidoreductase subunit NuoH [Ehrlichia chaffeensis]	NA
NC_007799.1	625952	626301	350	626136	271.57	18.64263	1.80670	17.33113	E_chaffeensis_IP_vs_E_chaffeensis_IN_peak_149	ECH_RS02585:Promoter;nuoG:Promoter	ECH_RS02585:NC_007799.1:625732-625951:-:-175	ECH_RS02585(ECH_RS02585)	NA	NA	NA	hypothetical protein [Ehrlichia chaffeensis]	NA
NC_007799.1	628594	628817	224	628666	202.15	4.66947	1.34657	3.67326	E_chaffeensis_IP_vs_E_chaffeensis_IN_peak_150	truA:Promoter;gyrB:Promoter;ECH_RS02595:Promoter	gyrB:NC_007799.1:626142-628539:-:-166	gyrB(ECH_RS02590)	NA	gyrB; DNA gyrase subunit B [EC:5.6.2.2]; K02470	map03400	DNA topoisomerase (ATP-hydrolyzing) subunit B [Ehrlichia chaffeensis]	NA
NC_007799.1	630415	630708	294	630651	193.49	3.50839	1.28917	2.56713	E_chaffeensis_IP_vs_E_chaffeensis_IN_peak_151	intergenic	acpS:NC_007799.1:630748-630985:-:424	acpS(ECH_RS02605)	NA	NA	NA	NA	NA
NC_007799.1	634662	634966	305	634814	226.14	8.55325	1.50559	7.42786	E_chaffeensis_IP_vs_E_chaffeensis_IN_peak_152	ECH_RS02615:Promoter;ECH_RS02620:Promoter;ECH_RS02625:Promoter;ECH_RS02630:Promoter	ECH_RS02620:NC_007799.1:633945-634668:-:-145	ECH_RS02620(ECH_RS02620)	NA	NA	NA	alpha/beta hydrolase [Ehrlichia chaffeensis]	NA
NC_007799.1	640727	640974	248	640845	224.44	8.18747	1.49430	7.07212	E_chaffeensis_IP_vs_E_chaffeensis_IN_peak_153	ECH_RS02665:Promoter;hscA:CDS;ECH_RS02660:Promoter;ECH_RS02655:Promoter	ECH_RS02655:NC_007799.1:641071-641422:+:-221	ECH_RS02655(ECH_RS02655)	NA	NA	NA	ferredoxin family 2Fe-2S iron-sulfur cluster binding protein [Ehrlichia chaffeensis]	NA
NC_007799.1	641509	642198	690	641820	252.97	13.96323	1.68344	12.72627	E_chaffeensis_IP_vs_E_chaffeensis_IN_peak_154	ECH_RS02665:Promoter;ECH_RS02660:CDS	ECH_RS02660:NC_007799.1:641436-642510:+:417	ECH_RS02660(ECH_RS02660)	NA	NA	NA	hypothetical protein [Ehrlichia chaffeensis]	NA
NC_007799.1	644507	644726	220	644604	221.17	7.65282	1.47266	6.55329	E_chaffeensis_IP_vs_E_chaffeensis_IN_peak_155	ubiG:Promoter;rpiB:Promoter	ECH_RS02680:NC_007799.1:644329-644569:+:287	ECH_RS02680(ECH_RS02680)	NA	NA	NA	hypothetical protein [Ehrlichia chaffeensis]	NA
NC_007799.1	645591	645927	337	645767	275.26	19.70138	1.83117	18.37769	E_chaffeensis_IP_vs_E_chaffeensis_IN_peak_156	ECH_RS02685:Promoter;rpiB:Promoter;ECH_RS02700:Promoter	ECH_RS02685:NC_007799.1:644822-645707:-:-51	ECH_RS02685(ECH_RS02685)	NA	NA	NA	hypothetical protein [Ehrlichia chaffeensis]	NA
NC_007799.1	647552	648173	622	648042	222.31	7.82916	1.48019	6.72396	E_chaffeensis_IP_vs_E_chaffeensis_IN_peak_157	ECH_RS02700:CDS;mdh:Promoter;ECH_RS02695:Promoter	ECH_RS02700:NC_007799.1:647513-648101:+:349	ECH_RS02700(ECH_RS02700)	NA	NA	NA	RDD family protein [Ehrlichia chaffeensis]	NA
NC_007799.1	651458	651913	456	651577	230.40	9.30700	1.53382	8.16256	E_chaffeensis_IP_vs_E_chaffeensis_IN_peak_158	rsmA:CDS;ECH_RS02720:Promoter;ECH_RS02715:Promoter;ECH_RS02710:Promoter	rsmA:NC_007799.1:651181-651973:+:504	rsmA(ECH_RS02725)	NA	NA	NA	16S rRNA (adenine(1518)-N(6)/adenine(1519)-N(6))-dimethyltransferase RsmA [Ehrlichia chaffeensis]	NA
NC_007799.1	666036	666339	304	666209	262.91	15.65655	1.72490	14.39027	E_chaffeensis_IP_vs_E_chaffeensis_IN_peak_159	ECH_RS02750:CDS	ECH_RS02750:NC_007799.1:656378-669320:-:3133	ECH_RS02750(ECH_RS02750)	NA	NA	NA	ankyrin repeat domain-containing protein [Ehrlichia chaffeensis]	NA
NC_007799.1	669182	670282	1101	669555	467.62	94.85011	3.10618	92.95113	E_chaffeensis_IP_vs_E_chaffeensis_IN_peak_160	ECH_RS02750:Promoter;ECH_RS02760:Promoter;raiA:CDS	raiA:NC_007799.1:669520-670114:-:382	raiA(ECH_RS02755)	64;GO:0003674,molecular_function molecular_function;GO:0005488,molecular_function binding;GO:0005575,cellular_component cellular_component;GO:0005622,cellular_component intracellular;GO:0005623,cellular_component cell;GO:0005737,cellular_component cytoplasm;GO:0005829,cellular_component cytosol;GO:0005840,cellular_component ribosome;GO:0006417,biological_process regulation of translation;GO:00064…	NA	NA	ribosome-associated translation inhibitor RaiA [Ehrlichia chaffeensis]	NA
NC_007799.1	671971	675075	3105	672288	779.08	286.87561	5.17067	284.15997	E_chaffeensis_IP_vs_E_chaffeensis_IN_peak_161	ECH_RS02795:Promoter;ECH_RS02780:Promoter;ECH_RS02770:Promoter;ykgO:Promoter;ECH_RS02775:CDS;ECH_RS02790:Promoter;ECH_RS02785:Promoter	ECH_RS02795:NC_007799.1:673725-674334:+:-202	ECH_RS02795(ECH_RS02795)	NA	NA	NA	hypothetical protein [Ehrlichia chaffeensis]	NA
NC_007799.1	681633	682412	780	681864	229.69	9.11580	1.52912	7.97599	E_chaffeensis_IP_vs_E_chaffeensis_IN_peak_162	fabG:Promoter;ECH_RS04690:Promoter;putA:Promoter	putA:NC_007799.1:678637-681772:-:-250	putA(ECH_RS02815)	NA	putA; RHH-type transcriptional regulator, proline utilization regulon repressor / proline dehydrogenase / delta 1-pyrroline-5-carboxylate dehydrogenase [EC:1.5.5.2 1.2.1.88]; K13821	map00250,map00330	bifunctional proline dehydrogenase/L-glutamate gamma-semialdehyde dehydrogenase PutA [Ehrlichia chaffeensis]	NA
NC_007799.1	685280	685661	382	685492	320.97	33.24669	2.13416	31.78059	E_chaffeensis_IP_vs_E_chaffeensis_IN_peak_163	ECH_RS02825:Promoter;xth:CDS	xth:NC_007799.1:685484-686330:-:860	xth(ECH_RS02835)	NA	E3.1.11.2, xthA; exodeoxyribonuclease III [EC:3.1.11.2]; K01142	map03400,map03410	exodeoxyribonuclease III [Ehrlichia chaffeensis]	NA
NC_007799.1	687596	687825	230	687681	220.61	7.47837	1.46890	6.38414	E_chaffeensis_IP_vs_E_chaffeensis_IN_peak_164	argJ:Promoter;xth:Promoter	argJ:NC_007799.1:686357-687623:-:-87	argJ(ECH_RS02840)	39;GO:0003674,molecular_function molecular_function;GO:0003824,molecular_function catalytic activity;GO:0004042,molecular_function acetyl-CoA:L-glutamate N-acetyltransferase activity;GO:0004358,molecular_function glutamate N-acetyltransferase activity;GO:0006082,biological_process organic acid metabolic process;GO:0006520,biological_process cellular amino acid metabolic process;GO:0006525,biologi…	argJ; glutamate N-acetyltransferase / amino-acid N-acetyltransferase [EC:2.3.1.35 2.3.1.1]; K00620	map00220	bifunctional glutamate N-acetyltransferase/amino-acid acetyltransferase ArgJ [Ehrlichia chaffeensis]	NA
NC_007799.1	691048	691256	209	691176	211.38	5.99452	1.40773	4.94893	E_chaffeensis_IP_vs_E_chaffeensis_IN_peak_165	ECH_RS02850:Promoter	ECH_RS02860:NC_007799.1:691284-691950:-:798	ECH_RS02860(ECH_RS02860)	NA	NA	NA	hypothetical protein [Ehrlichia chaffeensis]	NA
NC_007799.1	705548	705870	323	705704	330.91	36.63945	2.20003	35.14348	E_chaffeensis_IP_vs_E_chaffeensis_IN_peak_166	ECH_RS02910:Promoter;ECH_RS02905:Promoter	ECH_RS02910:NC_007799.1:704922-705642:-:-66	ECH_RS02910(ECH_RS02910)	NA	NA	NA	DUF3023 domain-containing protein [Ehrlichia chaffeensis]	NA
NC_007799.1	706616	706844	229	706716	267.59	17.60903	1.78036	16.31213	E_chaffeensis_IP_vs_E_chaffeensis_IN_peak_167	ECH_RS02910:Promoter;ECH_RS02915:CDS	ECH_RS02915:NC_007799.1:705994-706723:-:-6	ECH_RS02915(ECH_RS02915)	NA	NA	NA	DUF3023 domain-containing protein [Ehrlichia chaffeensis]	NA
NC_007799.1	707986	708200	215	708085	219.61	7.30582	1.46231	6.21673	E_chaffeensis_IP_vs_E_chaffeensis_IN_peak_168	ECH_RS02915:Promoter;ECH_RS02920:Promoter	ECH_RS02920:NC_007799.1:707167-708001:-:-91	ECH_RS02920(ECH_RS02920)	NA	NA	NA	DUF3023 domain-containing protein [Ehrlichia chaffeensis]	NA
NC_007799.1	709183	709593	411	709377	351.49	44.18339	2.33647	42.62928	E_chaffeensis_IP_vs_E_chaffeensis_IN_peak_169	ECH_RS02925:Promoter;ECH_RS02920:Promoter	ECH_RS02925:NC_007799.1:708287-709235:-:-152	ECH_RS02925(ECH_RS02925)	NA	NA	NA	DUF3023 domain-containing protein [Ehrlichia chaffeensis]	NA
NC_007799.1	720882	721192	311	721013	502.82	112.74344	3.33955	110.74309	E_chaffeensis_IP_vs_E_chaffeensis_IN_peak_170	ECH_RS02970:Promoter;prfB:Promoter;ECH_RS02965:Promoter	ECH_RS02970:NC_007799.1:719300-720941:-:-95	ECH_RS02970(ECH_RS02970)	NA	NA	NA	hypothetical protein [Ehrlichia chaffeensis]	NA
NC_007799.1	723689	724264	576	723922	564.43	146.98724	3.74793	144.83536	E_chaffeensis_IP_vs_E_chaffeensis_IN_peak_171	ECH_RS02980:Promoter	ECH_RS02980:NC_007799.1:722167-723823:-:-153	ECH_RS02980(ECH_RS02980)	NA	NA	NA	hypothetical protein [Ehrlichia chaffeensis]	NA
NC_007799.1	724633	727991	3359	725596	540.16	133.36310	3.58702	131.26743	E_chaffeensis_IP_vs_E_chaffeensis_IN_peak_172	ECH_RS02985:Promoter;ECH_RS02980:Promoter;ECH_RS04880:Promoter	ECH_RS04955:NC_007799.1:726280-726418:-:106	ECH_RS04955(ECH_RS04955)	NA	NA	NA	hypothetical protein [Ehrlichia chaffeensis]	NA
NC_007799.1	729114	730393	1280	730055	640.10	127.88813	3.08348	125.81593	E_chaffeensis_IP_vs_E_chaffeensis_IN_peak_173	ECH_RS02990:Promoter	ECH_RS02990:NC_007799.1:727797-729987:-:234	ECH_RS02990(ECH_RS02990)	NA	NA	NA	hypothetical protein [Ehrlichia chaffeensis]	NA
NC_007799.1	731018	733367	2350	732911	588.14	161.05322	3.90507	158.84253	E_chaffeensis_IP_vs_E_chaffeensis_IN_peak_174	ECH_RS02995:Promoter;ECH_RS03000:Promoter	ECH_RS03000:NC_007799.1:731508-732081:-:-111	ECH_RS03000(ECH_RS03000)	NA	NA	NA	hypothetical protein [Ehrlichia chaffeensis]	NA
NC_007799.1	742769	743202	434	743059	228.56	8.92644	1.52159	7.79151	E_chaffeensis_IP_vs_E_chaffeensis_IN_peak_175	ECH_RS03050:Promoter	ECH_RS03045:NC_007799.1:743337-744534:-:1549	ECH_RS03045(ECH_RS03045)	NA	aspB; aspartate aminotransferase [EC:2.6.1.1]; K00812	map00220,map00250,map00270,map00330,map00350,map00360,map00400,map00401	pyridoxal phosphate-dependent aminotransferase [Ehrlichia chaffeensis]	NA
NC_007799.1	746591	746902	312	746760	305.64	28.41025	2.03254	26.99186	E_chaffeensis_IP_vs_E_chaffeensis_IN_peak_176	ECH_RS03065:Promoter;ECH_RS03070:Promoter	coaD:NC_007799.1:746770-747268:-:522	coaD(ECH_RS03060)	NA	E2.7.7.3A, coaD, kdtB; pantetheine-phosphate adenylyltransferase [EC:2.7.7.3]; K00954	map00770	pantetheine-phosphate adenylyltransferase [Ehrlichia chaffeensis]	NA
NC_007799.1	756974	757181	208	757102	228.56	8.92644	1.52159	7.79151	E_chaffeensis_IP_vs_E_chaffeensis_IN_peak_177	topA:Promoter	topA:NC_007799.1:754251-756714:-:-363	topA(ECH_RS03105)	NA	topA; DNA topoisomerase I [EC:5.6.2.1]; K03168	map03400	type I DNA topoisomerase [Ehrlichia chaffeensis]	NA
NC_007799.1	759113	760111	999	759291	274.69	19.43435	1.82741	18.11359	E_chaffeensis_IP_vs_E_chaffeensis_IN_peak_178	ECH_RS03115:Promoter;ECH_RS03110:Promoter;ECH_RS03125:Promoter;ECH_RS03120:CDS	ECH_RS03125:NC_007799.1:759945-762432:+:-333	ECH_RS03125(ECH_RS03125)	NA	cckA; two-component system, cell cycle sensor histidine kinase and response regulator CckA [EC:2.7.13.3]; K13587	map02020,map04112	response regulator [Ehrlichia chaffeensis]	NA
NC_007799.1	760598	760858	261	760728	220.46	7.47837	1.46796	6.38414	E_chaffeensis_IP_vs_E_chaffeensis_IN_peak_179	ECH_RS03115:Promoter;ECH_RS03125:CDS;ECH_RS03130:Promoter	ECH_RS03125:NC_007799.1:759945-762432:+:782	ECH_RS03125(ECH_RS03125)	NA	cckA; two-component system, cell cycle sensor histidine kinase and response regulator CckA [EC:2.7.13.3]; K13587	map02020,map04112	response regulator [Ehrlichia chaffeensis]	NA
NC_007799.1	763801	764327	527	764026	385.14	57.53029	2.55948	55.87511	E_chaffeensis_IP_vs_E_chaffeensis_IN_peak_180	ECH_RS03135:Promoter;ECH_RS04960:Promoter;dusB:Promoter	ECH_RS03135:NC_007799.1:763132-763981:-:-82	ECH_RS03135(ECH_RS03135)	NA	ispE; 4-diphosphocytidyl-2-C-methyl-D-erythritol kinase [EC:2.7.1.148]; K00919	map00900	4-(cytidine 5'-diphospho)-2-C-methyl-D-erythritol kinase [Ehrlichia chaffeensis]	NA
NC_007799.1	764940	765243	304	765072	255.95	14.66276	1.70320	13.41360	E_chaffeensis_IP_vs_E_chaffeensis_IN_peak_181	ECH_RS03135:Promoter;rpoD:Promoter;ECH_RS04960:Promoter;dusB:CDS	dusB:NC_007799.1:764497-765451:+:594	dusB(ECH_RS03140)	NA	NA	NA	tRNA dihydrouridine synthase DusB [Ehrlichia chaffeensis]	NA
NC_007799.1	774317	774722	406	774497	435.39	79.48051	2.89258	77.67419	E_chaffeensis_IP_vs_E_chaffeensis_IN_peak_182	ECH_RS03180:Promoter;ECH_RS03175:Promoter	ECH_RS03180:NC_007799.1:774608-776459:+:-89	ECH_RS03180(ECH_RS03180)	NA	NA	NA	hypothetical protein [Ehrlichia chaffeensis]	NA
NC_007799.1	778621	778981	361	778822	290.02	23.88992	1.92903	22.51908	E_chaffeensis_IP_vs_E_chaffeensis_IN_peak_183	ECH_RS03195:Promoter;cysS:Promoter;ECH_RS03190:Promoter	ECH_RS03190:NC_007799.1:778018-778648:-:-152	ECH_RS03190(ECH_RS03190)	NA	NA	NA	exopolysaccharide biosynthesis protein [Ehrlichia chaffeensis]	NA
NC_007799.1	783422	783987	566	783559	223.16	8.00738	1.48583	6.89732	E_chaffeensis_IP_vs_E_chaffeensis_IN_peak_184	ECH_RS03200:Promoter;ECH_RS03195:CDS;ECH_RS03205:Promoter	ECH_RS03200:NC_007799.1:783977-784259:+:-273	ECH_RS03200(ECH_RS03200)	NA	tatA; sec-independent protein translocase protein TatA; K03116; tatB; sec-independent protein translocase protein TatB; K03117	map03060,map03070	twin-arginine translocase TatA/TatE family subunit [Ehrlichia chaffeensis]	NA
NC_007799.1	799051	799307	257	799189	208.96	5.53493	1.39174	4.50584	E_chaffeensis_IP_vs_E_chaffeensis_IN_peak_185	ECH_RS03255:CDS;uvrA:Promoter	uvrA:NC_007799.1:799532-802418:+:-353	uvrA(ECH_RS03260)	NA	uvrA; excinuclease ABC subunit A; K03701	map03400,map03420	excinuclease ABC subunit UvrA [Ehrlichia chaffeensis]	NA
NC_007799.1	802556	803531	976	803169	308.48	29.35273	2.05136	27.92377	E_chaffeensis_IP_vs_E_chaffeensis_IN_peak_186	ECH_RS03270:Promoter;ECH_RS03275:Promoter;ECH_RS03265:Promoter	ECH_RS03265:NC_007799.1:803440-803812:+:-397	ECH_RS03265(ECH_RS03265)	NA	nuoA; NADH-quinone oxidoreductase subunit A [EC:7.1.1.2]; K00330	map00190	NADH-quinone oxidoreductase subunit A [Ehrlichia chaffeensis]	NA
NC_007799.1	807066	807312	247	807181	241.76	11.52911	1.60910	10.33675	E_chaffeensis_IP_vs_E_chaffeensis_IN_peak_187	ccmE:Promoter;surE:Promoter	surE:NC_007799.1:806118-806889:-:-299	surE(ECH_RS03285)	NA	surE; 5'-nucleotidase [EC:3.1.3.5]; K03787	map00230,map00240,map00760	5'/3'-nucleotidase SurE [Ehrlichia chaffeensis]	NA
NC_007799.1	807877	808133	257	808002	238.92	10.90168	1.59028	9.72180	E_chaffeensis_IP_vs_E_chaffeensis_IN_peak_188	pyrF:Promoter;ccmE:Promoter;surE:Promoter	pyrF:NC_007799.1:807256-807952:-:-52	pyrF(ECH_RS03290)	43;GO:0003674,molecular_function molecular_function;GO:0003824,molecular_function catalytic activity;GO:0004590,molecular_function orotidine-5'-phosphate decarboxylase activity;GO:0005575,cellular_component cellular_component;GO:0005622,cellular_component intracellular;GO:0005623,cellular_component cell;GO:0005737,cellular_component cytoplasm;GO:0005829,cellular_component cytosol;GO:0006139,biolo…	pyrF; orotidine-5'-phosphate decarboxylase [EC:4.1.1.23]; K01591	map00240	orotidine-5'-phosphate decarboxylase [Ehrlichia chaffeensis]	NA
NC_007799.1	811731	812419	689	812060	517.87	120.73927	3.43929	118.70115	E_chaffeensis_IP_vs_E_chaffeensis_IN_peak_189	thiC:Promoter;ECH_RS03305:Promoter;leuS:Promoter;ECH_RS03315:Promoter;rpoZ:Promoter	ECH_RS03305:NC_007799.1:812282-812609:+:-207	ECH_RS03305(ECH_RS03305)	NA	NA	NA	XRE family transcriptional regulator [Ehrlichia chaffeensis]	NA
NC_007799.1	818526	819077	552	818851	996.56	454.44699	6.61224	450.51636	E_chaffeensis_IP_vs_E_chaffeensis_IN_peak_190	ECH_RS03340:Promoter	ECH_RS03340:NC_007799.1:819009-819294:+:-208	ECH_RS03340(ECH_RS03340)	NA	hupB; DNA-binding protein HU-beta; K03530	map03400	HU family DNA-binding protein [Ehrlichia chaffeensis]	NA
NC_007799.1	825483	825721	239	825618	252.12	13.31921	1.65408	12.09379	E_chaffeensis_IP_vs_E_chaffeensis_IN_peak_191	dnaA:Promoter;ECH_RS03370:Promoter;ECH_RS03375:Promoter	ECH_RS03375:NC_007799.1:825072-825146:-:-455	ECH_RS03375(ECH_RS03375)	NA	NA	NA	NA	NA
NC_007799.1	830444	830796	353	830624	426.73	64.73987	2.59231	63.03544	E_chaffeensis_IP_vs_E_chaffeensis_IN_peak_192	ECH_RS03395:Promoter	ECH_RS03395:NC_007799.1:829310-830546:-:-73	ECH_RS03395(ECH_RS03395)	NA	NA	NA	MFS transporter [Ehrlichia chaffeensis]	NA
NC_007799.1	832388	832592	205	832495	202.01	4.13995	1.31582	3.16719	E_chaffeensis_IP_vs_E_chaffeensis_IN_peak_193	ECH_RS03395:Promoter;ECH_RS03400:Promoter	ECH_RS03400:NC_007799.1:830886-832128:-:-361	ECH_RS03400(ECH_RS03400)	NA	NA	NA	MFS transporter [Ehrlichia chaffeensis]	NA
NC_007799.1	841095	841466	372	841319	315.01	31.01098	2.07774	29.56593	E_chaffeensis_IP_vs_E_chaffeensis_IN_peak_194	ECH_RS03430:Promoter;dapA:Promoter;ECH_RS03425:Promoter;mutS:Promoter	mutS:NC_007799.1:838812-841227:-:-53	mutS(ECH_RS03420)	NA	mutS; DNA mismatch repair protein MutS; K03555	map03400,map03430	DNA mismatch repair protein MutS [Ehrlichia chaffeensis]	NA
NC_007799.1	857784	858269	486	858021	258.22	15.37726	1.71825	14.11560	E_chaffeensis_IP_vs_E_chaffeensis_IN_peak_195	ECH_RS03465:Promoter	ECH_RS03465:NC_007799.1:856699-857917:-:-109	ECH_RS03465(ECH_RS03465)	NA	NA	NA	MFS transporter [Ehrlichia chaffeensis]	NA
NC_007799.1	859486	859775	290	859607	291.59	22.77190	1.89569	21.41377	E_chaffeensis_IP_vs_E_chaffeensis_IN_peak_196	ECH_RS03480:Promoter;ECH_RS03465:Promoter;ubiB:CDS	ubiB:NC_007799.1:858210-859653:-:23	ubiB(ECH_RS03470)	NA	NA	NA	2-polyprenylphenol 6-hydroxylase [Ehrlichia chaffeensis]	NA
NC_007799.1	863562	863930	369	863762	279.23	19.25744	1.80797	17.93909	E_chaffeensis_IP_vs_E_chaffeensis_IN_peak_197	ECH_RS03505:Promoter;recR:Promoter;ECH_RS03495:Promoter;tatA:Promoter;ECH_RS03500:Promoter	ECH_RS03500:NC_007799.1:863950-864355:+:-204	ECH_RS03500(ECH_RS03500)	NA	NA	NA	hypothetical protein [Ehrlichia chaffeensis]	NA
NC_007799.1	865089	865360	272	865193	271.85	18.64263	1.80859	17.33113	E_chaffeensis_IP_vs_E_chaffeensis_IN_peak_198	ECH_RS03505:Promoter;ECH_RS03510:Promoter;ECH_RS03495:Promoter	ECH_RS03505:NC_007799.1:865311-865989:+:-87	ECH_RS03505(ECH_RS03505)	NA	GST, gst; glutathione S-transferase [EC:2.5.1.18]; K00799	map00480,map00983	glutathione S-transferase family protein [Ehrlichia chaffeensis]	NA
NC_007799.1	871239	871569	331	871487	260.07	15.86184	1.73049	14.59171	E_chaffeensis_IP_vs_E_chaffeensis_IN_peak_199	purB:Promoter	ECH_RS03520:NC_007799.1:872083-872159:-:755	ECH_RS03520(ECH_RS03520)	NA	NA	NA	NA	NA
NC_007799.1	873448	874357	910	873734	816.13	313.77209	5.41627	310.95374	E_chaffeensis_IP_vs_E_chaffeensis_IN_peak_200	ECH_RS04895:Promoter;ECH_RS03520:Promoter	ECH_RS04895:NC_007799.1:874290-874377:+:-388	ECH_RS04895(ECH_RS04895)	NA	NA	NA	NA	NA
NC_007799.1	874765	875114	350	874956	385.70	50.94318	2.40189	49.33490	E_chaffeensis_IP_vs_E_chaffeensis_IN_peak_201	htpG:CDS	ECH_RS04895:NC_007799.1:874290-874377:+:649	ECH_RS04895(ECH_RS04895)	NA	NA	NA	NA	NA
NC_007799.1	881097	881388	292	881307	204.00	3.46264	1.28123	2.52623	E_chaffeensis_IP_vs_E_chaffeensis_IN_peak_202	gyrA:Promoter;ECH_RS03550:Promoter	gyrA:NC_007799.1:878325-881022:-:-220	gyrA(ECH_RS03545)	NA	gyrA; DNA gyrase subunit A [EC:5.6.2.2]; K02469	map03400	DNA topoisomerase (ATP-hydrolyzing) subunit A [Ehrlichia chaffeensis]	NA
NC_007799.1	881657	882176	520	882048	229.27	5.81816	1.37883	4.78124	E_chaffeensis_IP_vs_E_chaffeensis_IN_peak_203	gyrA:Promoter;ECH_RS03555:Promoter;ECH_RS03550:CDS	ECH_RS03550:NC_007799.1:881516-883436:+:400	ECH_RS03550(ECH_RS03550)	NA	uvrD, pcrA; DNA helicase II / ATP-dependent DNA helicase PcrA [EC:3.6.4.12]; K03657	map03400,map03420,map03430	UvrD-helicase domain-containing protein [Ehrlichia chaffeensis]	NA
NC_007799.1	882474	883663	1190	883362	442.35	72.27931	2.70333	70.52171	E_chaffeensis_IP_vs_E_chaffeensis_IN_peak_204	ECH_RS03555:Promoter;ECH_RS03560:Promoter;ECH_RS03550:CDS	ECH_RS03555:NC_007799.1:883659-884871:+:-591	ECH_RS03555(ECH_RS03555)	NA	NA	NA	hypothetical protein [Ehrlichia chaffeensis]	NA
NC_007799.1	885013	888801	3789	886504	867.66	352.03085	5.75784	349.06039	E_chaffeensis_IP_vs_E_chaffeensis_IN_peak_205	ECH_RS03570:Promoter;ECH_RS03565:Promoter	ECH_RS03565:NC_007799.1:886756-887812:+:150	ECH_RS03565(ECH_RS03565)	NA	NA	NA	hypothetical protein [Ehrlichia chaffeensis]	NA
NC_007799.1	889892	890565	674	890217	415.09	70.38599	2.75803	68.63927	E_chaffeensis_IP_vs_E_chaffeensis_IN_peak_206	mnmA:Promoter;ECH_RS03575:Promoter	ECH_RS03575:NC_007799.1:890318-891332:+:-90	ECH_RS03575(ECH_RS03575)	NA	NA	NA	hypothetical protein [Ehrlichia chaffeensis]	NA
NC_007799.1	890777	891026	250	890900	198.18	4.13289	1.32022	3.16028	E_chaffeensis_IP_vs_E_chaffeensis_IN_peak_207	ECH_RS03575:CDS;mnmA:Promoter	ECH_RS03575:NC_007799.1:890318-891332:+:583	ECH_RS03575(ECH_RS03575)	NA	NA	NA	hypothetical protein [Ehrlichia chaffeensis]	NA
NC_007799.1	892694	893186	493	892879	447.17	81.62334	2.89144	79.80634	E_chaffeensis_IP_vs_E_chaffeensis_IN_peak_208	intergenic	ECH_RS03585:NC_007799.1:893382-893895:-:955	ECH_RS03585(ECH_RS03585)	NA	COQ7; 3-demethoxyubiquinol 3-hydroxylase [EC:1.14.99.60]; K06134	map00130	demethoxyubiquinone hydroxylase family protein [Ehrlichia chaffeensis]	NA
NC_007799.1	897295	898496	1202	898110	740.89	259.35037	4.91755	256.73822	E_chaffeensis_IP_vs_E_chaffeensis_IN_peak_209	ECH_RS03610:Promoter;ECH_RS03605:Promoter	ECH_RS03605:NC_007799.1:895411-898036:-:141	ECH_RS03605(ECH_RS03605)	NA	NA	NA	ankyrin repeat domain-containing protein [Ehrlichia chaffeensis]	NA
NC_007799.1	899548	900745	1198	900216	547.40	137.29005	3.63501	135.17722	E_chaffeensis_IP_vs_E_chaffeensis_IN_peak_210	ECH_RS03615:Promoter	ECH_RS03615:NC_007799.1:900305-902753:+:-159	ECH_RS03615(ECH_RS03615)	NA	NA	NA	hypothetical protein [Ehrlichia chaffeensis]	NA
NC_007799.1	902745	903297	553	903234	204.99	2.72232	1.23347	1.82767	E_chaffeensis_IP_vs_E_chaffeensis_IN_peak_211	ECH_RS03620:Promoter;fabF:Promoter	ECH_RS03620:NC_007799.1:903344-903620:+:-323	ECH_RS03620(ECH_RS03620)	NA	acpP; acyl carrier protein; K02078	map00061,map00998	acyl carrier protein [Ehrlichia chaffeensis]	NA
NC_007799.1	904817	905638	822	905183	476.84	99.34630	3.16735	97.42137	E_chaffeensis_IP_vs_E_chaffeensis_IN_peak_212	dprA:Promoter	dprA:NC_007799.1:905242-906370:+:-15	dprA(ECH_RS03630)	NA	NA	NA	DNA-processing protein DprA [Ehrlichia chaffeensis]	NA
NC_007799.1	905940	906401	462	906129	271.00	18.64263	1.80294	17.33113	E_chaffeensis_IP_vs_E_chaffeensis_IN_peak_213	dprA:CDS	dprA:NC_007799.1:905242-906370:+:928	dprA(ECH_RS03630)	NA	NA	NA	DNA-processing protein DprA [Ehrlichia chaffeensis]	NA
NC_007799.1	909967	910442	476	910101	230.54	8.72433	1.50993	7.59702	E_chaffeensis_IP_vs_E_chaffeensis_IN_peak_214	mutL:Promoter;ECH_RS03640:CDS;ECH_RS03645:Promoter	ECH_RS03640:NC_007799.1:909208-910621:-:417	ECH_RS03640(ECH_RS03640)	NA	pleC; two-component system, cell cycle sensor histidine kinase PleC [EC:2.7.13.3]; K07716	map02020,map04112	HAMP domain-containing histidine kinase [Ehrlichia chaffeensis]	NA
NC_007799.1	916792	917176	385	916923	273.98	15.43679	1.69742	14.17450	E_chaffeensis_IP_vs_E_chaffeensis_IN_peak_215	ECH_RS03660:CDS;ECH_RS03655:Promoter;ECH_RS03665:Promoter	ECH_RS03655:NC_007799.1:914419-916903:-:-80	ECH_RS03655(ECH_RS03655)	NA	NA	NA	DNA translocase FtsK 4TM domain-containing protein [Ehrlichia chaffeensis]	NA
NC_007799.1	922680	923151	472	922888	300.67	26.78330	1.99707	25.38311	E_chaffeensis_IP_vs_E_chaffeensis_IN_peak_216	ECH_RS03680:Promoter;ECH_RS03675:Promoter	ECH_RS03680:NC_007799.1:921785-922613:-:-302	ECH_RS03680(ECH_RS03680)	NA	NA	NA	hypothetical protein [Ehrlichia chaffeensis]	NA
NC_007799.1	931210	931670	461	931329	278.38	16.30599	1.71401	15.03042	E_chaffeensis_IP_vs_E_chaffeensis_IN_peak_217	ECH_RS03725:Promoter;tig:Promoter;clpP:Promoter;ECH_RS03730:Promoter;ECH_RS03715:Promoter;ECH_RS03720:Promoter;ECH_RS03735:Promoter	ECH_RS03720:NC_007799.1:931127-931200:-:-239	ECH_RS03720(ECH_RS03720)	NA	NA	NA	NA	NA
NC_007799.1	932836	933347	512	933052	554.21	112.30775	3.10801	110.30994	E_chaffeensis_IP_vs_E_chaffeensis_IN_peak_218	ECH_RS03720:Promoter;ECH_RS03735:Promoter	ECH_RS03735:NC_007799.1:933061-934183:+:30	ECH_RS03735(ECH_RS03735)	NA	NA	NA	hypothetical protein [Ehrlichia chaffeensis]	NA
NC_007799.1	944898	945196	299	945050	374.35	46.96813	2.33577	45.39096	E_chaffeensis_IP_vs_E_chaffeensis_IN_peak_219	ECH_RS03785:Promoter;ECH_RS03790:CDS	ECH_RS03790:NC_007799.1:943956-945243:-:196	ECH_RS03790(ECH_RS03790)	NA	aroA; 3-phosphoshikimate 1-carboxyvinyltransferase [EC:2.5.1.19]; K00800	map00400	3-phosphoshikimate 1-carboxyvinyltransferase [Ehrlichia chaffeensis]	NA
NC_007799.1	949425	949863	439	949686	460.23	91.40478	3.05725	89.52657	E_chaffeensis_IP_vs_E_chaffeensis_IN_peak_220	dnaE:Promoter	ECH_RS04700:NC_007799.1:950041-950278:-:634	ECH_RS04700(ECH_RS04700)	NA	NA	NA	hypothetical protein [Ehrlichia chaffeensis]	NA
NC_007799.1	952575	953412	838	952733	282.07	16.62744	1.71560	15.34558	E_chaffeensis_IP_vs_E_chaffeensis_IN_peak_221	ECH_RS03810:Promoter;ECH_RS03805:Promoter	ECH_RS03810:NC_007799.1:952792-953071:+:201	ECH_RS03810(ECH_RS03810)	NA	NA	NA	BolA family transcriptional regulator [Ehrlichia chaffeensis]	NA
NC_007799.1	955361	956013	653	955703	466.20	89.62741	2.99226	87.75954	E_chaffeensis_IP_vs_E_chaffeensis_IN_peak_222	argH:Promoter;pdxH:Promoter;ECH_RS05035:Promoter;ECH_RS05030:Promoter	ECH_RS05035:NC_007799.1:954941-955496:-:-190	ECH_RS05035(ECH_RS05035)	NA	NA	NA	patatin-like phospholipase family protein [Ehrlichia chaffeensis]	NA
NC_007799.1	967671	968507	837	967832	364.13	48.42116	2.40215	46.83226	E_chaffeensis_IP_vs_E_chaffeensis_IN_peak_223	ECH_RS03860:Promoter;ECH_RS03865:Promoter	ECH_RS03860:NC_007799.1:963759-967809:-:-279	ECH_RS03860(ECH_RS03860)	NA	NA	NA	polymer-forming cytoskeletal protein [Ehrlichia chaffeensis]	NA
NC_007799.1	991557	992121	565	991705	272.85	18.90497	1.81517	17.59025	E_chaffeensis_IP_vs_E_chaffeensis_IN_peak_224	ECH_RS03970:Promoter;ECH_RS03965:Promoter	ECH_RS03965:NC_007799.1:991807-992425:+:31	ECH_RS03965(ECH_RS03965)	NA	NA	NA	COQ9 family protein [Ehrlichia chaffeensis]	NA
NC_007799.1	992690	992888	199	992828	196.90	3.87689	1.31175	2.91627	E_chaffeensis_IP_vs_E_chaffeensis_IN_peak_225	ECH_RS03970:Promoter	ECH_RS03970:NC_007799.1:992889-994407:+:-100	ECH_RS03970(ECH_RS03970)	NA	NA	NA	HlyD family type I secretion periplasmic adaptor subunit [Ehrlichia chaffeensis]	NA
NC_007799.1	1006606	1006843	238	1006728	267.17	14.28733	1.66323	13.04561	E_chaffeensis_IP_vs_E_chaffeensis_IN_peak_226	ECH_RS04025:Promoter;alaS:Promoter;pstC:Promoter	pstC:NC_007799.1:1006756-1007881:+:-32	pstC(ECH_RS04020)	NA	pstC; phosphate transport system permease protein; K02037	map02010	phosphate ABC transporter permease subunit PstC [Ehrlichia chaffeensis]	NA
NC_007799.1	1013177	1013532	356	1013216	197.18	3.59970	1.28936	2.65609	E_chaffeensis_IP_vs_E_chaffeensis_IN_peak_227	ECH_RS04050:Promoter;ECH_RS04045:Promoter	ECH_RS04050:NC_007799.1:1011708-1013157:-:-197	ECH_RS04050(ECH_RS04050)	NA	NA	NA	hypothetical protein [Ehrlichia chaffeensis]	NA
NC_007799.1	1016000	1016670	671	1016257	565.14	141.12370	3.62136	138.99739	E_chaffeensis_IP_vs_E_chaffeensis_IN_peak_228	ECH_RS04055:Promoter;lpdA:Promoter	lpdA:NC_007799.1:1016417-1017824:+:-82	lpdA(ECH_RS02120,ECH_RS04060)	NA	DLD, lpd, pdhD; dihydrolipoamide dehydrogenase [EC:1.8.1.4]; K00382	map00010,map00020,map00260,map00280,map00310,map00380,map00620,map00630,map00640	dihydrolipoyl dehydrogenase [Ehrlichia chaffeensis]	NA
NC_007799.1	1025942	1026318	377	1026106	345.53	32.14693	2.03751	30.69152	E_chaffeensis_IP_vs_E_chaffeensis_IN_peak_229	metG:Promoter;ECH_RS04090:Promoter	ECH_RS04090:NC_007799.1:1026177-1027431:+:-47	ECH_RS04090(ECH_RS04090)	NA	lysC; aspartate kinase [EC:2.7.2.4]; K00928	map00260,map00261,map00270,map00300	aspartate kinase [Ehrlichia chaffeensis]	NA
NC_007799.1	1027447	1028142	696	1027852	266.60	12.62333	1.60884	11.41103	E_chaffeensis_IP_vs_E_chaffeensis_IN_peak_230	ctaD:Promoter;coxB:Promoter	coxB:NC_007799.1:1028186-1028960:+:-392	coxB(ECH_RS04095)	NA	coxB, ctaC; cytochrome c oxidase subunit II [EC:7.1.1.9]; K02275	map00190	cytochrome c oxidase subunit II [Ehrlichia chaffeensis]	NA
NC_007799.1	1039044	1039363	320	1039225	284.06	14.66040	1.64775	13.41360	E_chaffeensis_IP_vs_E_chaffeensis_IN_peak_231	ECH_RS04135:Promoter;ECH_RS04140:Promoter	ECH_RS04140:NC_007799.1:1038107-1038905:-:-298	ECH_RS04140(ECH_RS04140)	NA	NA	NA	response regulator transcription factor [Ehrlichia chaffeensis]	NA
NC_007799.1	1039576	1040293	718	1040014	357.88	46.43946	2.37881	44.86560	E_chaffeensis_IP_vs_E_chaffeensis_IN_peak_232	ECH_RS04135:Promoter;ECH_RS04145:Promoter;ECH_RS04140:Promoter	ECH_RS04145:NC_007799.1:1039290-1039926:-:-8	ECH_RS04145(ECH_RS04145)	NA	NA	NA	LexA family transcriptional regulator [Ehrlichia chaffeensis]	NA
NC_007799.1	1040796	1041150	355	1040948	315.01	26.99455	1.96279	25.59132	E_chaffeensis_IP_vs_E_chaffeensis_IN_peak_233	ppa:CDS;ECH_RS04145:Promoter	ppa:NC_007799.1:1040473-1040992:-:19	ppa(ECH_RS04150)	NA	ppa; inorganic pyrophosphatase [EC:3.6.1.1]; K01507	map00190	inorganic diphosphatase [Ehrlichia chaffeensis]	NA
NC_007799.1	1053075	1053594	520	1053383	437.09	65.64538	2.57287	63.93415	E_chaffeensis_IP_vs_E_chaffeensis_IN_peak_234	ECH_RS04205:Promoter;acnA:Promoter	acnA:NC_007799.1:1050722-1053350:-:16	acnA(ECH_RS04195)	45;GO:0003674,molecular_function molecular_function;GO:0003676,molecular_function nucleic acid binding;GO:0003723,molecular_function RNA binding;GO:0003729,molecular_function mRNA binding;GO:0003730,molecular_function mRNA 3'-UTR binding;GO:0003824,molecular_function catalytic activity;GO:0003994,molecular_function aconitate hydratase activity;GO:0005488,molecular_function binding;GO:0006082,biol…	ACO, acnA; aconitate hydratase [EC:4.2.1.3]; K01681	map00020,map00630,map00720	aconitate hydratase AcnA [Ehrlichia chaffeensis]	NA
NC_007799.1	1058686	1059267	582	1058951	739.18	256.09583	4.85777	253.50085	E_chaffeensis_IP_vs_E_chaffeensis_IN_peak_235	ECH_RS04220:Promoter	ECH_RS04220:NC_007799.1:1056641-1058894:-:-82	ECH_RS04220(ECH_RS04220)	NA	NA	NA	hypothetical protein [Ehrlichia chaffeensis]	NA
NC_007799.1	1063147	1063664	518	1063482	643.50	183.81128	4.05748	181.51617	E_chaffeensis_IP_vs_E_chaffeensis_IN_peak_236	ECH_RS04225:Promoter	ECH_RS04225:NC_007799.1:1059213-1062879:-:-526	ECH_RS04225(ECH_RS04225)	NA	NA	NA	hypothetical protein [Ehrlichia chaffeensis]	NA
NC_007799.1	1070563	1071129	567	1070992	262.20	8.59110	1.46222	7.46529	E_chaffeensis_IP_vs_E_chaffeensis_IN_peak_237	ECH_RS04230:Promoter	ECH_RS04230:NC_007799.1:1064549-1070441:-:-404	ECH_RS04230(ECH_RS04230)	NA	NA	NA	hypothetical protein [Ehrlichia chaffeensis]	NA
NC_007799.1	1071475	1071983	509	1071868	313.73	18.95771	1.73857	17.64277	E_chaffeensis_IP_vs_E_chaffeensis_IN_peak_238	ECH_RS04230:Promoter;ECH_RS04235:CDS	ECH_RS04230:NC_007799.1:1064549-1070441:-:-1287	ECH_RS04230(ECH_RS04230)	NA	NA	NA	hypothetical protein [Ehrlichia chaffeensis]	NA
NC_007799.1	1076090	1077289	1200	1076246	264.61	10.76120	1.54426	9.58519	E_chaffeensis_IP_vs_E_chaffeensis_IN_peak_239	ECH_RS04240:Promoter;ECH_RS04245:Promoter;ECH_RS04250:Promoter	ECH_RS04975:NC_007799.1:1076658-1076835:-:146	ECH_RS04975(ECH_RS04975)	NA	NA	NA	hypothetical protein [Ehrlichia chaffeensis]	NA
NC_007799.1	1077742	1078782	1041	1078208	979.52	405.46463	5.89570	402.12491	E_chaffeensis_IP_vs_E_chaffeensis_IN_peak_240	ECH_RS04975:Promoter;ECH_RS04265:Promoter;ECH_RS04255:Promoter;hflK:Promoter	hflK:NC_007799.1:1078543-1079617:+:-281	hflK(ECH_RS04260)	NA	NA	NA	FtsH protease activity modulator HflK [Ehrlichia chaffeensis]	NA
NC_007799.1	1080354	1080581	228	1080484	231.82	5.03359	1.34221	4.02549	E_chaffeensis_IP_vs_E_chaffeensis_IN_peak_241	ECH_RS04275:Promoter;ECH_RS04270:Promoter;ECH_RS04265:CDS	ECH_RS04270:NC_007799.1:1080494-1081910:+:-27	ECH_RS04270(ECH_RS04270)	26;GO:0003674,molecular_function molecular_function;GO:0003824,molecular_function catalytic activity;GO:0004175,molecular_function endopeptidase activity;GO:0004252,molecular_function serine-type endopeptidase activity;GO:0005575,cellular_component cellular_component;GO:0005623,cellular_component cell;GO:0006508,biological_process proteolysis;GO:0006807,biological_process nitrogen compound metabo…	degP, htrA; serine protease Do [EC:3.4.21.107]; K04771	map01503,map02020	Do family serine endopeptidase [Ehrlichia chaffeensis]	NA
NC_007799.1	1082016	1082464	449	1082242	454.70	68.27940	2.57970	66.54828	E_chaffeensis_IP_vs_E_chaffeensis_IN_peak_242	ECH_RS04275:CDS;ECH_RS04285:Promoter;ECH_RS04290:Promoter;rnc:Promoter	rnc:NC_007799.1:1082502-1083183:+:-262	rnc(ECH_RS04280)	NA	NA	NA	ribonuclease III [Ehrlichia chaffeensis]	NA
NC_007799.1	1083271	1084461	1191	1084133	654.29	174.65024	3.83053	172.38971	E_chaffeensis_IP_vs_E_chaffeensis_IN_peak_243	ECH_RS04295:Promoter;ECH_RS04290:Promoter	ECH_RS04290:NC_007799.1:1084235-1085555:+:-369	ECH_RS04290(ECH_RS04290)	NA	NA	NA	insulinase family protein [Ehrlichia chaffeensis]	NA
NC_007799.1	1086600	1087336	737	1087140	588.28	137.34821	3.44266	135.23512	E_chaffeensis_IP_vs_E_chaffeensis_IN_peak_244	ECH_RS04300:Promoter	ECH_RS04300:NC_007799.1:1087288-1087957:+:-320	ECH_RS04300(ECH_RS04300)	NA	NA	NA	hypothetical protein [Ehrlichia chaffeensis]	NA
NC_007799.1	1087962	1088254	293	1088124	381.30	38.99796	2.12353	37.48369	E_chaffeensis_IP_vs_E_chaffeensis_IN_peak_245	ECH_RS05050:Promoter;grxC:Promoter	lspA:NC_007799.1:1088125-1088566:-:458	lspA(ECH_RS04305)	NA	lspA; signal peptidase II [EC:3.4.23.36]; K03101	map03060	signal peptidase II [Ehrlichia chaffeensis]	NA
NC_007799.1	1096320	1096754	435	1096567	399.62	48.52277	2.30347	46.93363	E_chaffeensis_IP_vs_E_chaffeensis_IN_peak_246	ECH_RS04335:Promoter	ECH_RS04340:NC_007799.1:1095187-1096264:+:1349	ECH_RS04340(ECH_RS04340)	NA	dacC, dacA, dacD; serine-type D-Ala-D-Ala carboxypeptidase (penicillin-binding protein 5/6) [EC:3.4.16.4]; K07258	map00550	D-alanyl-D-alanine carboxypeptidase [Ehrlichia chaffeensis]	NA
NC_007799.1	1098088	1098361	274	1098218	266.74	10.57335	1.53542	9.40162	E_chaffeensis_IP_vs_E_chaffeensis_IN_peak_247	ECH_RS04345:Promoter;rseP:Promoter;bamA:Promoter	ECH_RS04345:NC_007799.1:1096826-1098047:-:-177	ECH_RS04345(ECH_RS04345)	NA	NA	NA	thioredoxin family protein [Ehrlichia chaffeensis]	NA
NC_007799.1	1105826	1106298	473	1105931	253.97	8.69903	1.48127	7.57208	E_chaffeensis_IP_vs_E_chaffeensis_IN_peak_248	ECH_RS04385:Promoter;pgsA:CDS	pgsA:NC_007799.1:1105384-1105936:-:-125	pgsA(ECH_RS04380)	NA	CRLS; cardiolipin synthase (CMP-forming) [EC:2.7.8.41]; K08744; pgsA, PGS1; CDP-diacylglycerol---glycerol-3-phosphate 3-phosphatidyltransferase [EC:2.7.8.5]; K00995	map00564	CDP-diacylglycerol--glycerol-3-phosphate 3-phosphatidyltransferase [Ehrlichia chaffeensis]	NA
NC_007799.1	1125589	1126059	471	1125834	645.35	151.84883	3.46781	149.67897	E_chaffeensis_IP_vs_E_chaffeensis_IN_peak_249	ECH_RS04980:Promoter;ECH_RS04455:Promoter;lgt:Promoter	ECH_RS04455:NC_007799.1:1125914-1126586:+:-90	ECH_RS04455(ECH_RS04455)	NA	NA	NA	hypothetical protein [Ehrlichia chaffeensis]	NA
NC_007799.1	1128599	1128988	390	1128786	857.72	261.51114	4.31518	258.88779	E_chaffeensis_IP_vs_E_chaffeensis_IN_peak_250	ECH_RS04460:Promoter	ECH_RS04460:NC_007799.1:1127092-1128706:-:-87	ECH_RS04460(ECH_RS04460)	NA	NA	NA	hypothetical protein [Ehrlichia chaffeensis]	NA
NC_007799.1	1149024	1149242	219	1149125	292.01	12.96551	1.58035	11.74811	E_chaffeensis_IP_vs_E_chaffeensis_IN_peak_251	ECH_RS05060:Promoter;ECH_RS04555:Promoter;ECH_RS04550:CDS	ECH_RS04550:NC_007799.1:1149107-1149995:+:25	ECH_RS04550(ECH_RS04550)	NA	pagL; lipid A 3-O-deacylase [EC:3.1.1.-]; K12976	map00540	P44/Msp2 family outer membrane protein [Ehrlichia chaffeensis]	NA
NC_007799.1	1150825	1151329	505	1151045	565.14	96.76654	2.78888	94.85708	E_chaffeensis_IP_vs_E_chaffeensis_IN_peak_252	ECH_RS04570:Promoter;ECH_RS05060:Promoter;ECH_RS04565:Promoter	ECH_RS05060:NC_007799.1:1151091-1151469:+:-14	ECH_RS05060(ECH_RS05060)	NA	NA	NA	hypothetical protein [Ehrlichia chaffeensis]	NA
NC_007799.1	1157657	1158425	769	1158119	1104.59	471.56458	6.11736	467.21835	E_chaffeensis_IP_vs_E_chaffeensis_IN_peak_253	ECH_RS04600:Promoter;ECH_RS04605:Promoter	ECH_RS04600:NC_007799.1:1158246-1159098:+:-205	ECH_RS04600(ECH_RS04600)	NA	pagL; lipid A 3-O-deacylase [EC:3.1.1.-]; K12976	map00540	P44/Msp2 family outer membrane protein [Ehrlichia chaffeensis]	NA
NC_007799.1	1166719	1167358	640	1167122	437.24	57.87731	2.40573	56.22100	E_chaffeensis_IP_vs_E_chaffeensis_IN_peak_254	ECH_RS04635:Promoter;ECH_RS04640:Promoter;ECH_RS04645:Promoter;ECH_RS04630:Promoter	ECH_RS04635:NC_007799.1:1166212-1167049:-:11	ECH_RS04635(ECH_RS04635)	NA	pagL; lipid A 3-O-deacylase [EC:3.1.1.-]; K12976	map00540	P44/Msp2 family outer membrane protein [Ehrlichia chaffeensis]	NA
NC_007799.1	1167980	1169043	1064	1168856	289.74	10.54466	1.50642	9.37317	E_chaffeensis_IP_vs_E_chaffeensis_IN_peak_255	secA:Promoter;ECH_RS04635:Promoter	ECH_RS04645:NC_007799.1:1168353-1168782:+:158	ECH_RS04645(ECH_RS04645)	NA	NA	NA	hypothetical protein [Ehrlichia chaffeensis]	NA
NC_007799.1	1172529	1173275	747	1172855	479.82	99.39165	3.15479	97.46653	E_chaffeensis_IP_vs_E_chaffeensis_IN_peak_256	ECH_RS04655:Promoter;ftsZ:Promoter;ECH_RS04665:Promoter	ECH_RS04655:NC_007799.1:1172226-1172772:-:-129	ECH_RS04655(ECH_RS04655)	NA	NA	NA	hypothetical protein [Ehrlichia chaffeensis]	NA
NC_007799.1	1174323	1176101	1779	1174993	406.86	52.25062	2.37126	50.63324	E_chaffeensis_IP_vs_E_chaffeensis_IN_peak_257	ybeY:CDS;ECH_RS04675:Promoter	ECH_RS04675:NC_007799.1:1175469-1176240:+:-257	ECH_RS04675(ECH_RS04675)	NA	NA	NA	AAA family ATPase [Ehrlichia chaffeensis]	NA
